# Supplementary material for: 2-(4,5,6,7,8,9-Hexahydro-6a-aza­phenyl­en-2-ylmethyl­ene)indan-1,3-dione
Source: Acta Crystallogr Sect E Struct Rep Online. 2008 Jun 7;64(Pt 7):o1200. doi: 10.1107/S1600536808016346 (PMC2961890; doi:10.1107/S1600536808016346)
Supplement: Supplementary file 1 [file e-64-o1200-sup1.cif]

##############################################################################
###                                                                        ###
###        Electronic paper (Acta Crystallographica Section E)             ###
###                                                                        ###
##############################################################################
#                                                                            #
# This CIF contains the data in a paper accepted for publication in Acta     #
# Crystallographica Section E. It conforms to the requirements of Notes      #
# for Authors for Section E, and has been peer reviewed under the auspices   #
# of the IUCr Commission on Journals.                                        #
#                                                                            #
# Full details of the Crystallographic Information File format               #
# are given in the paper "The Crystallographic Information File (CIF):       #
# a New Standard Archive File for Crystallography" by S. R. Hall, F. H.      #
# Allen and I. D. Brown [Acta Cryst. (1991), A47, 655-685].                  #
#                                                                            #
# The current version of the core CIF dictionary is obtainable from          #
# ftp://ftp.iucr.org/pub/cif_core.dic. The current version number is 2.4.    #
#                                                                            #
# Software is freely available for graphical display of the structure(s) in  #
# this CIF.  For information consult the CIF home page http://www.iucr.org/  #
# cif/home.html                                                              #
#                                                                            #
# This file may be used for bona fide research purposes within the           #
# scientific community so long as proper attribution is given to the journal # 
# article from which it was obtained.                                        #
#                                                                            #
##############################################################################
                                             
data_global
_audit_creation_method     'maXus'
_journal_date_recd_electronic     2008-05-19
_journal_date_accepted     2008-05-29
_journal_name_full     'Acta Crystallographica, Section E'
_journal_year     2008
_journal_volume     64
_journal_issue      7
_journal_page_first     o1200
_journal_page_last     o1200
_journal_paper_category     QO
_journal_coeditor_code     RK2090
_publ_contact_author_name     'Dr S.V. Belyakov'
_publ_contact_author_address
;
 Physical Organic Chemistry Laboratory, Latvian Institute of Organic Synthesis
 Riga LV 1006, Latvia
;
_publ_contact_author_email     serg@osi.lv
_publ_contact_author_fax     '371 755 0338'
_publ_contact_author_phone     '371 755 5985'
_publ_section_title
;
2-(4,5,6,7,8,9-Hexahydro-6a-azaphenylen-2-ylmethylene)indan-1,3-dione
;
loop_
    _publ_author_name
    _publ_author_address
    'Belyakov, Sergey'
;
Latvian Institute of Organic Synthesis
Riga LV 1006
Latvia
;
    'Kampars, Valdis'
;
Department of Material Sciences and Applied Chemistry
Riga Technical University
LV 1046
Latvia
;
    'Pastors, Pauls J.'
;
Department of Material Sciences and Applied Chemistry
Riga Technical University
LV 1046
Latvia
;
    'Tokmakov, Andrey'
;
Latvian Institute of Organic Synthesis
Riga LV 1006
Latvia
;
data_I
_chemical_name_systematic
;
2-(4,5,6,7,8,9-Hexahydro-6a-azaphenylen-2-ylmethylene)indan-1,3-dione
;
_chemical_name_common     ?
_chemical_formula_moiety     'C22 H19 N O2'
_chemical_formula_sum     'C22 H19 N O2'
_chemical_formula_iupac     'C22 H19 N O2'
_chemical_formula_weight     329.38
_symmetry_cell_setting     'Monoclinic'
_symmetry_space_group_name_H-M     'P 21/n'
_symmetry_space_group_name_Hall     '-P 2yn'
loop_
    _symmetry_equiv_pos_as_xyz
    'x, y, z'
    '-x+1/2, y+1/2, -z+1/2'
    '-x, -y, -z'
    'x-1/2, -y-1/2, z-1/2'
_cell_length_a     8.5125(2)
_cell_length_b     19.2973(5)
_cell_length_c     10.4969(3)
_cell_angle_alpha     90.00
_cell_angle_beta     109.5301(10)
_cell_angle_gamma     90.00
_cell_volume     1625.10(7)
_cell_formula_units_Z     4
_cell_measurement_reflns_used     6190
_cell_measurement_theta_min     2.11
_cell_measurement_theta_max     27.50
_cell_measurement_temperature     293(2)
_exptl_crystal_description     Plate
_exptl_crystal_colour     Red
_exptl_crystal_size_max     0.26
_exptl_crystal_size_mid     0.19
_exptl_crystal_size_min     0.04
_exptl_crystal_density_diffrn     1.346
_exptl_crystal_density_meas     ?
_exptl_crystal_density_method     'not measured'
_exptl_crystal_F_000     696
_exptl_absorpt_coefficient_mu     0.086
_exptl_absorpt_correction_type     none
_exptl_absorpt_correction_T_min     ?
_exptl_absorpt_correction_T_max     ?
_diffrn_ambient_temperature     293(2)
_diffrn_radiation_type     MoK\a
_diffrn_radiation_wavelength     0.71073
_diffrn_radiation_source     'fine-focus sealed tube'
_diffrn_radiation_monochromator     graphite
_diffrn_measurement_device_type     'Nonius KappaCCD'
_diffrn_measurement_device     'Nonius KappaCCD'
_diffrn_measurement_method     '\f and \w'
_diffrn_detector_area_resol_mean     ?
_diffrn_reflns_number     6190
_diffrn_reflns_av_R_equivalents     0.0208
_diffrn_reflns_av_sigmaI/netI     0.0355
_diffrn_reflns_theta_min     2.11
_diffrn_reflns_theta_max     27.50
_diffrn_reflns_theta_full     27.50
_diffrn_measured_fraction_theta_max     0.988
_diffrn_measured_fraction_theta_full     0.988
_diffrn_reflns_limit_h_min     -11
_diffrn_reflns_limit_h_max     11
_diffrn_reflns_limit_k_min     -24
_diffrn_reflns_limit_k_max     23
_diffrn_reflns_limit_l_min     -13
_diffrn_reflns_limit_l_max     13
_diffrn_standards_number     ?
_diffrn_standards_interval_count     ?
_diffrn_standards_interval_time     ?
_diffrn_standards_decay_%     ?
_refine_special_details
;
 Refinement of <i>F</i>^2^ against ALL reflections. The weighted
 <i>R</i>-factor <i>wR</i> and goodness of fit <i>S</i> are based on
 <i>F</i>^2^, conventional <i>R</i>-factors <i>R</i> are based on <i>F</i>,
 with <i>F</i> set to zero for negative <i>F</i>^2^. The threshold expression
 of <i>F</i>^2^ > \s(<i>F</i>^2^) is used only for calculating
 <i>R</i>-factors(gt) <i>etc</i>. and is not relevant to the choice of
 reflections for refinement. <i>R</i>-factors based on <i>F</i>^2^ are
 statistically about twice as large as those based on <i>F</i>, and
 <i>R</i>-factors based on ALL data will beeven larger.
;
_reflns_number_total     3685
_reflns_number_gt     2852
_reflns_threshold_expression     I>2\s(I)
_refine_ls_structure_factor_coef     Fsqd
_refine_ls_matrix_type     full
_refine_ls_R_factor_all     0.0718
_refine_ls_R_factor_gt     0.0548
_refine_ls_wR_factor_gt     0.1416
_refine_ls_wR_factor_ref     0.1547
_refine_ls_goodness_of_fit_ref     1.012
_refine_ls_restrained_S_all     1.012
_refine_ls_number_reflns     3685
_refine_ls_number_parameters     255
_refine_ls_number_restraints     0
_refine_ls_hydrogen_treatment     constr
_refine_ls_weighting_scheme
         'calc w=1/[\s^2^(Fo^2^)+(0.0792P)^2^+0.4361P] where P=(Fo^2^+2Fc^2^)/3'
_atom_sites_solution_hydrogens     'Geom'
_atom_sites_solution_primary     'Direct'
_atom_sites_solution_secondary     'Difmap'
_refine_ls_shift/su_max     0.008
_refine_ls_shift/su_mean     0.002
_refine_diff_density_max     0.274
_refine_diff_density_min     -0.388
_refine_ls_extinction_method     none
_refine_ls_extinction_coef     ?
loop_
    _atom_type_symbol
    _atom_type_description
    _atom_type_scat_dispersion_real
    _atom_type_scat_dispersion_imag
    _atom_type_scat_source
    'C' 'C' 0.0033 0.0016
                         'International Tables Vol C Tables 4.2.6.8 and 6.1.1.4'
    'H' 'H' 0.0000 0.0000
                         'International Tables Vol C Tables 4.2.6.8 and 6.1.1.4'
    'N' 'N' 0.0061 0.0033
                         'International Tables Vol C Tables 4.2.6.8 and 6.1.1.4'
    'O' 'O' 0.0106 0.0060
                         'International Tables Vol C Tables 4.2.6.8 and 6.1.1.4'
_computing_data_collection     '<i>KappaCCD Server Software</i> (Nonius, 1999)'
_computing_cell_refinement     '<i>KappaCCD Server Software</i> (Nonius, 1999)'
_computing_data_reduction     'DENZO and SCALEPACK (Otwinowski & Minor, 1997)'
_computing_structure_solution
 'maXus (Mackay <i>et al.</i>,  1999) and SIR92 (Altomare <i>et al.</i>,  1994)'
_computing_structure_refinement
            'maXus (Mackay <i>et al.</i>,  1999) and SHELXL97 (Sheldrick, 2008)'
_computing_molecular_graphics     'ORTEP-3 (Farrugia, 1997)'
_computing_publication_material     'SHELXL97 (Sheldrick, 2008)'
loop_
    _atom_site_type_symbol
    _atom_site_label
    _atom_site_fract_x
    _atom_site_fract_y
    _atom_site_fract_z
    _atom_site_U_iso_or_equiv
    _atom_site_adp_type
    _atom_site_calc_flag
    _atom_site_refinement_flags
    _atom_site_occupancy
    _atom_site_disorder_assembly
    _atom_site_disorder_group
    C C1 1.0787(2) 0.02825(8) 0.26816(16) 0.0432(4) Uani d . 1 . .
    C C2 0.9234(2) -0.00221(8) 0.27606(15) 0.0423(4) Uani d . 1 . .
    C C3 0.8928(2) -0.06707(8) 0.19540(17) 0.0475(4) Uani d . 1 . .
    C C4 1.0528(2) -0.12254(9) 0.04817(18) 0.0539(4) Uani d . 1 . .
    H H4 0.9807 -0.1600 0.0197 0.065 Uiso calc R 1 . .
    C C5 1.1874(2) -0.11410(10) 0.00365(19) 0.0579(5) Uani d . 1 . .
    H H5 1.2054 -0.1463 -0.0560 0.069 Uiso calc R 1 . .
    C C6 1.2957(2) -0.05867(10) 0.04616(19) 0.0585(5) Uani d . 1 . .
    H H6 1.3854 -0.0542 0.0149 0.070 Uiso calc R 1 . .
    C C7 1.2720(2) -0.00962(9) 0.13495(18) 0.0526(4) Uani d . 1 . .
    H H7 1.3447 0.0276 0.1640 0.063 Uiso calc R 1 . .
    C C8 1.1372(2) -0.01783(8) 0.17868(15) 0.0432(4) Uani d . 1 . .
    C C9 1.0285(2) -0.07358(8) 0.13643(16) 0.0447(4) Uani d . 1 . .
    O O10 1.15210(15) 0.08098(6) 0.32016(13) 0.0576(4) Uani d . 1 . .
    O O11 0.77589(18) -0.10689(7) 0.17663(15) 0.0686(4) Uani d . 1 . .
    C C12 0.8117(2) 0.01796(8) 0.33618(15) 0.0439(4) Uani d . 1 . .
    H H12 0.7261 -0.0140 0.3238 0.053 Uiso calc R 1 . .
    C C13 0.79509(19) 0.07662(8) 0.41372(15) 0.0411(4) Uani d . 1 . .
    C C14 0.9044(2) 0.13387(8) 0.44714(17) 0.0462(4) Uani d . 1 . .
    H H14 0.9949 0.1349 0.4163 0.055 Uiso calc R 1 . .
    C C15 0.8815(2) 0.18804(8) 0.52349(18) 0.0471(4) Uani d . 1 . .
    C C16 0.9979(3) 0.24908(11) 0.5566(3) 0.0806(7) Uani d . 1 . .
    H H16A 1.1051 0.2352 0.5539 0.097 Uiso d PR 0.60 . .
    H H16B 0.9532 0.2850 0.4912 0.097 Uiso d PR 0.60 . .
    H H16C 1.1060 0.2347 0.6147 0.097 Uiso d PR 0.40 . .
    H H16D 1.0066 0.2676 0.4744 0.097 Uiso d PR 0.40 . .
    C C17 1.0199(4) 0.27643(19) 0.6845(4) 0.0554(7) Uani d P 0.60 . .
    H H17A 1.0823 0.2443 0.7524 0.067 Uiso d PR 0.60 . .
    H H17B 1.0798 0.3194 0.6949 0.067 Uiso d PR 0.60 . .
    C C17' 0.9495(7) 0.3072(3) 0.6257(6) 0.0557(11) Uani d P 0.40 . .
    H H17C 1.0477 0.3309 0.6812 0.067 Uiso d PR 0.40 . .
    H H17D 0.8808 0.3388 0.5597 0.067 Uiso d PR 0.40 . .
    C C18 0.8574(2) 0.29182(10) 0.7109(2) 0.0615(5) Uani d . 1 . .
    H H18A 0.8169 0.3357 0.6700 0.074 Uiso d PR 0.60 . .
    H H18B 0.8839 0.2952 0.8071 0.074 Uiso d PR 0.60 . .
    H H18C 0.8064 0.3340 0.7258 0.074 Uiso d PR 0.40 . .
    H H18D 0.9360 0.2761 0.7949 0.074 Uiso d PR 0.40 . .
    N N19 0.72946(17) 0.23902(7) 0.65742(14) 0.0466(3) Uani d . 1 . .
    C C20 0.5980(2) 0.23753(10) 0.71759(18) 0.0531(4) Uani d . 1 . .
    H H20A 0.5683 0.2842 0.7317 0.064 Uiso calc R 1 . .
    H H20B 0.6392 0.2152 0.8042 0.064 Uiso calc R 1 . .
    C C21 0.4455(2) 0.19991(10) 0.6302(2) 0.0557(5) Uani d . 1 . .
    H H21A 0.3947 0.2258 0.5486 0.067 Uiso calc R 1 . .
    H H21B 0.3663 0.1964 0.6771 0.067 Uiso calc R 1 . .
    C C22 0.4894(2) 0.12830(9) 0.59526(18) 0.0505(4) Uani d . 1 . .
    H H22A 0.5184 0.0996 0.6744 0.061 Uiso calc R 1 . .
    H H22B 0.3941 0.1081 0.5283 0.061 Uiso calc R 1 . .
    C C23 0.63360(19) 0.13043(8) 0.54173(15) 0.0405(3) Uani d . 1 . .
    C C24 0.65899(19) 0.07823(8) 0.46198(16) 0.0429(4) Uani d . 1 . .
    H H24 0.5825 0.0420 0.4385 0.051 Uiso calc R 1 . .
    C C25 0.74777(18) 0.18666(8) 0.57636(15) 0.0386(3) Uani d . 1 . .
loop_
    _atom_site_aniso_label
    _atom_site_aniso_U_11
    _atom_site_aniso_U_22
    _atom_site_aniso_U_33
    _atom_site_aniso_U_12
    _atom_site_aniso_U_13
    _atom_site_aniso_U_23
    C1 0.0486(8) 0.0375(8) 0.0416(8) 0.0002(6) 0.0127(6) -0.0002(6)
    C2 0.0505(9) 0.0344(7) 0.0408(7) -0.0031(6) 0.0134(7) -0.0001(6)
    C3 0.0559(9) 0.0382(8) 0.0465(9) -0.0039(7) 0.0148(7) -0.0019(7)
    C4 0.0628(11) 0.0430(9) 0.0532(10) 0.0064(8) 0.0158(8) -0.0053(7)
    C5 0.0709(12) 0.0508(10) 0.0529(10) 0.0159(9) 0.0218(9) -0.0032(8)
    C6 0.0605(11) 0.0585(11) 0.0620(11) 0.0167(9) 0.0278(9) 0.0065(9)
    C7 0.0525(10) 0.0480(9) 0.0580(10) 0.0035(7) 0.0194(8) 0.0029(8)
    C8 0.0482(8) 0.0375(8) 0.0405(8) 0.0063(6) 0.0104(7) 0.0032(6)
    C9 0.0530(9) 0.0365(8) 0.0400(8) 0.0052(7) 0.0093(7) 0.0008(6)
    O10 0.0591(7) 0.0499(7) 0.0697(8) -0.0157(6) 0.0291(6) -0.0182(6)
    O11 0.0757(9) 0.0525(8) 0.0845(10) -0.0240(7) 0.0358(7) -0.0233(7)
    C12 0.0513(9) 0.0370(8) 0.0427(8) -0.0083(6) 0.0146(7) -0.0002(6)
    C13 0.0462(8) 0.0368(7) 0.0406(8) -0.0024(6) 0.0148(6) 0.0013(6)
    C14 0.0438(8) 0.0418(8) 0.0577(10) -0.0031(7) 0.0235(7) -0.0059(7)
    C15 0.0416(8) 0.0404(8) 0.0630(10) -0.0048(6) 0.0225(7) -0.0073(7)
    C16 0.0712(13) 0.0601(12) 0.135(2) -0.0293(10) 0.0664(14) -0.0441(13)
    C17 0.0490(16) 0.0517(18) 0.0645(19) -0.0096(14) 0.0176(15) -0.0153(16)
    C17' 0.058(3) 0.044(3) 0.068(3) -0.010(2) 0.025(2) -0.007(2)
    C18 0.0574(10) 0.0550(11) 0.0747(12) -0.0070(8) 0.0258(9) -0.0237(9)
    N19 0.0465(7) 0.0460(8) 0.0511(8) -0.0001(6) 0.0211(6) -0.0054(6)
    C20 0.0578(10) 0.0537(10) 0.0554(10) 0.0087(8) 0.0291(8) 0.0006(8)
    C21 0.0482(9) 0.0641(11) 0.0634(11) 0.0081(8) 0.0299(8) 0.0103(9)
    C22 0.0479(9) 0.0550(10) 0.0527(9) -0.0050(7) 0.0223(7) 0.0063(8)
    C23 0.0393(7) 0.0432(8) 0.0384(7) -0.0009(6) 0.0122(6) 0.0073(6)
    C24 0.0455(8) 0.0393(8) 0.0433(8) -0.0078(6) 0.0140(7) 0.0023(6)
    C25 0.0380(7) 0.0376(7) 0.0390(7) 0.0029(6) 0.0113(6) 0.0033(6)
_geom_special_details
;
 All s.u.'s (except the s.u. in the dihedral angle between two l.s. planes)
 are estimated using the full covariance matrix. The cell s.u.'s are taken
 into account individually in the estimation of s.u.'s in distances, angles
 and torsion angles; correlations between s.u.'s in cell parameters are only
 used when they are defined by crystal symmetry. An approximate (isotropic)
 treatment of cell s.u.'s is used for estimating s.u.'s involving l.s. planes.
;
loop_
    _geom_bond_atom_site_label_1
    _geom_bond_atom_site_label_2
    _geom_bond_site_symmetry_2
    _geom_bond_distance
    _geom_bond_publ_flag
    C1 O10 . 1.2231(19) n
    C1 C2 . 1.474(2) n
    C1 C8 . 1.494(2) n
    C2 C12 . 1.362(2) n
    C2 C3 . 1.485(2) n
    C3 O11 . 1.220(2) n
    C3 C9 . 1.487(2) n
    C4 C5 . 1.384(3) n
    C4 C9 . 1.386(2) n
    C4 H4 . 0.9300 n
    C5 C6 . 1.385(3) n
    C5 H5 . 0.9300 n
    C6 C7 . 1.390(3) n
    C6 H6 . 0.9300 n
    C7 C8 . 1.380(2) n
    C7 H7 . 0.9300 n
    C8 C9 . 1.391(2) n
    C12 C13 . 1.429(2) n
    C12 H12 . 0.9300 n
    C13 C14 . 1.411(2) n
    C13 C24 . 1.412(2) n
    C14 C15 . 1.370(2) n
    C14 H14 . 0.9300 n
    C15 C25 . 1.423(2) n
    C15 C16 . 1.503(2) n
    C16 C17 . 1.396(4) n
    C16 C17' . 1.468(5) n
    C16 H16A . 0.9600 n
    C16 H16B . 0.9601 n
    C16 H16C . 0.9600 n
    C16 H16D . 0.9600 n
    C17 C17' . 0.920(6) n
    C17 C18 . 1.528(4) n
    C17 H16C . 1.4431 n
    C17 H17A . 0.9600 n
    C17 H17B . 0.9600 n
    C17 H17C . 1.0804 n
    C17 H18D . 1.5509 n
    C17' C18 . 1.405(5) n
    C17' H16B . 1.4854 n
    C17' H17B . 1.1288 n
    C17' H17C . 0.9599 n
    C17' H17D . 0.9600 n
    C17' H18A . 1.4642 n
    C18 N19 . 1.460(2) n
    C18 H18A . 0.9600 n
    C18 H18B . 0.9600 n
    C18 H18C . 0.9600 n
    C18 H18D . 0.9600 n
    N19 C25 . 1.363(2) n
    N19 C20 . 1.458(2) n
    C20 C21 . 1.503(3) n
    C20 H20A . 0.9600 n
    C20 H20B . 0.9600 n
    C21 C22 . 1.509(3) n
    C21 H21A . 0.9600 n
    C21 H21B . 0.9600 n
    C22 C23 . 1.512(2) n
    C22 H22A . 0.9600 n
    C22 H22B . 0.9600 n
    C23 C24 . 1.372(2) n
    C23 C25 . 1.420(2) n
    C24 H24 . 0.9300 n
loop_
    _geom_angle_atom_site_label_1
    _geom_angle_atom_site_label_2
    _geom_angle_atom_site_label_3
    _geom_angle_site_symmetry_1
    _geom_angle_site_symmetry_3
    _geom_angle
    _geom_angle_publ_flag
    O10 C1 C2 . . 129.84(15) n
    O10 C1 C8 . . 123.21(15) n
    C2 C1 C8 . . 106.95(13) n
    C12 C2 C1 . . 133.65(15) n
    C12 C2 C3 . . 119.24(14) n
    C1 C2 C3 . . 107.09(14) ?
    O11 C3 C9 . . 125.77(15) n
    O11 C3 C2 . . 126.97(17) n
    C9 C3 C2 . . 107.21(13) n
    C5 C4 C9 . . 118.09(17) n
    C5 C4 H4 . . 121.0 n
    C9 C4 H4 . . 121.0 n
    C6 C5 C4 . . 121.28(17) n
    C6 C5 H5 . . 119.4 n
    C4 C5 H5 . . 119.4 n
    C5 C6 C7 . . 120.78(18) n
    C5 C6 H6 . . 119.6 n
    C7 C6 H6 . . 119.6 n
    C8 C7 C6 . . 117.91(17) n
    C8 C7 H7 . . 121.0 n
    C6 C7 H7 . . 121.0 n
    C7 C8 C9 . . 121.41(15) n
    C7 C8 C1 . . 129.00(15) n
    C9 C8 C1 . . 109.55(14) n
    C8 C9 C4 . . 120.53(17) n
    C8 C9 C3 . . 109.16(14) n
    C4 C9 C3 . . 130.25(16) n
    C2 C12 C13 . . 135.06(15) n
    C2 C12 H12 . . 112.5 n
    C13 C12 H12 . . 112.5 n
    C14 C13 C24 . . 116.46(14) n
    C14 C13 C12 . . 125.41(14) n
    C24 C13 C12 . . 118.14(14) n
    C15 C14 C13 . . 122.13(15) n
    C15 C14 H14 . . 118.9 n
    C13 C14 H14 . . 118.9 n
    C14 C15 C25 . . 120.17(14) n
    C14 C15 C16 . . 121.40(16) n
    C25 C15 C16 . . 118.42(15) n
    C17 C16 C17' . . 37.4(2) n
    C17 C16 C15 . . 112.6(2) n
    C17' C16 C15 . . 116.2(2) n
    C17 C16 H16A . . 108.1 n
    C17' C16 H16A . . 130.8 n
    C15 C16 H16A . . 109.6 n
    C17 C16 H16B . . 107.9 n
    C17' C16 H16B . . 72.0 n
    C15 C16 H16B . . 109.1 n
    H16A C16 H16B . . 109.5 n
    C17 C16 H16C . . 72.9 n
    C17' C16 H16C . . 106.0 n
    C15 C16 H16C . . 109.8 n
    H16A C16 H16C . . 38.7 n
    H16B C16 H16C . . 136.9 n
    C17 C16 H16D . . 134.2 n
    C17' C16 H16D . . 106.1 n
    C15 C16 H16D . . 109.2 n
    H16A C16 H16D . . 73.6 n
    H16B C16 H16D . . 38.7 n
    H16C C16 H16D . . 109.5 n
    C17' C17 C16 . . 75.6(4) n
    C17' C17 C18 . . 64.5(4) n
    C16 C17 C18 . . 114.2(2) n
    C17' C17 H16C . . 110.3 n
    C16 C17 H16C . . 39.5 n
    C18 C17 H16C . . 147.7 n
    C17' C17 H17A . . 172.0 n
    C16 C17 H17A . . 109.5 n
    C18 C17 H17A . . 107.5 n
    H16C C17 H17A . . 76.6 n
    C17' C17 H17B . . 73.7 n
    C16 C17 H17B . . 109.3 n
    C18 C17 H17B . . 106.9 n
    H16C C17 H17B . . 101.5 n
    H17A C17 H17B . . 109.5 n
    C17' C17 H17C . . 56.7 n
    C16 C17 H17C . . 107.3 n
    C18 C17 H17C . . 92.2 n
    H16C C17 H17C . . 111.9 n
    H17A C17 H17C . . 125.4 n
    H17B C17 H17C . . 18.2 n
    C17' C17 H18D . . 98.3 n
    C16 C17 H18D . . 140.3 n
    C18 C17 H18D . . 36.3 n
    H16C C17 H18D . . 144.7 n
    H17A C17 H18D . . 73.8 n
    H17B C17 H18D . . 106.2 n
    H17C C17 H18D . . 100.9 n
    C17 C17' C18 . . 79.2(4) n
    C17 C17' C16 . . 67.1(4) n
    C18 C17' C16 . . 117.5(4) n
    C17 C17' H16B . . 103.6 n
    C18 C17' H16B . . 137.5 n
    C16 C17' H16B . . 37.9 n
    C17 C17' H17B . . 54.7 n
    C18 C17' H17B . . 105.8 n
    C16 C17' H17B . . 95.7 n
    H16B C17' H17B . . 110.1 n
    C17 C17' H17C . . 70.1 n
    C18 C17' H17C . . 105.8 n
    C16 C17' H17C . . 109.4 n
    H16B C17' H17C . . 115.0 n
    H17B C17' H17C . . 16.5 n
    C17 C17' H17D . . 175.6 n
    C18 C17' H17D . . 105.0 n
    C16 C17' H17D . . 109.4 n
    H16B C17' H17D . . 72.4 n
    H17B C17' H17D . . 124.3 n
    H17C C17' H17D . . 109.5 n
    C17 C17' H18A . . 115.3 n
    C18 C17' H18A . . 39.0 n
    C16 C17' H18A . . 144.8 n
    H16B C17' H18A . . 132.4 n
    H17B C17' H18A . . 114.4 n
    H17C C17' H18A . . 103.7 n
    H17D C17' H18A . . 69.1 n
    C17' C18 N19 . . 114.0(2) n
    C17' C18 C17 . . 36.3(2) n
    N19 C18 C17 . . 113.50(17) n
    C17' C18 H18A . . 73.8 n
    N19 C18 H18A . . 109.5 n
    C17 C18 H18A . . 107.6 n
    C17' C18 H18B . . 132.1 n
    N19 C18 H18B . . 109.5 n
    C17 C18 H18B . . 107.2 n
    H18A C18 H18B . . 109.5 n
    C17' C18 H18C . . 107.7 n
    N19 C18 H18C . . 109.5 n
    C17 C18 H18C . . 132.9 n
    H18A C18 H18C . . 37.8 n
    H18B C18 H18C . . 74.4 n
    C17' C18 H18D . . 106.6 n
    N19 C18 H18D . . 109.5 n
    C17 C18 H18D . . 73.1 n
    H18A C18 H18D . . 136.5 n
    H18B C18 H18D . . 37.8 n
    H18C C18 H18D . . 109.5 n
    C25 N19 C20 . . 121.36(14) n
    C25 N19 C18 . . 122.09(14) n
    C20 N19 C18 . . 115.42(14) n
    N19 C20 C21 . . 112.15(14) n
    N19 C20 H20A . . 109.2 n
    C21 C20 H20A . . 109.2 n
    N19 C20 H20B . . 109.2 n
    C21 C20 H20B . . 109.2 n
    H20A C20 H20B . . 107.9 n
    C20 C21 C22 . . 110.93(14) n
    C20 C21 H21A . . 109.5 n
    C22 C21 H21A . . 109.5 n
    C20 C21 H21B . . 109.5 n
    C22 C21 H21B . . 109.5 n
    H21A C21 H21B . . 108.0 n
    C23 C22 C21 . . 111.32(14) n
    C23 C22 H22A . . 109.4 n
    C21 C22 H22A . . 109.4 n
    C23 C22 H22B . . 109.4 n
    C21 C22 H22B . . 109.4 n
    H22A C22 H22B . . 108.0 n
    C24 C23 C25 . . 118.88(14) n
    C24 C23 C22 . . 121.31(14) n
    C25 C23 C22 . . 119.79(14) n
    C23 C24 C13 . . 123.41(14) n
    C23 C24 H24 . . 118.3 n
    C13 C24 H24 . . 118.3 n
    N19 C25 C15 . . 120.18(14) n
    N19 C25 C23 . . 120.98(14) n
    C15 C25 C23 . . 118.83(14) n
