# Supplementary material for: 2-(4,5,6,7,8,9-Hexahydro-6a-aza­phenyl­en-2-ylmethyl­ene)indan-1,3-dione
Source: Acta Crystallogr Sect E Struct Rep Online. 2008 Jun 7;64(Pt 7):o1200. doi: 10.1107/S1600536808016346 (PMC2961890; doi:10.1107/S1600536808016346)
Supplement: Supplementary file 2 [file e-64-o1200-Isup2.hkl]

# 
# h,k,l, Fc-squared, Fo-squared, sigma(Fo-squared) and status flag 
# 
data_I
_shelx_title ' Compound DMABI-Ju' 
_shelx_refln_list_code          4 
_shelx_F_calc_maximum       89.03 
_exptl_crystal_F_000       696.00 
_reflns_d_resolution_high  0.7695 
 
loop_ 
 _symmetry_equiv_pos_as_xyz 
 'x, y, z' 
 '-x+1/2, y+1/2, -z+1/2' 
 '-x, -y, -z' 
 'x-1/2, -y-1/2, z-1/2' 
 
_cell_length_a     8.5125 
_cell_length_b    19.2973 
_cell_length_c    10.4969 
_cell_angle_alpha  90.000 
_cell_angle_beta  109.530 
_cell_angle_gamma  90.000 
 
_shelx_F_squared_multiplier     1.000 
 
loop_ 
 _refln_index_h 
 _refln_index_k 
 _refln_index_l 
 _refln_F_squared_calc 
 _refln_F_squared_meas 
 _refln_F_squared_sigma 
 _refln_observed_status 
   2   0   0      221.89      262.86     10.27 o 
   4   0   0       38.35       58.72      1.47 o 
   6   0   0       35.63       40.98      1.38 o 
   8   0   0       58.81       56.83      2.30 o 
  10   0   0        0.03        1.06      2.01 o 
   1   1   0     7194.74     6428.60    111.81 o 
   2   1   0      177.43      133.18      4.70 o 
   3   1   0      668.68      615.57      8.95 o 
   4   1   0      501.14      456.00      6.98 o 
   5   1   0      129.99      150.31      2.45 o 
   6   1   0       14.46       14.84      0.65 o 
   7   1   0       89.52       95.57      2.86 o 
   8   1   0       27.29       28.15      0.93 o 
   9   1   0        0.70        0.75      0.67 o 
  10   1   0        1.92        1.86      1.54 o 
   0   2   0      592.80      591.65     51.51 o 
   1   2   0     3725.73     2982.99    121.81 o 
   2   2   0     3039.11     2707.36    135.94 o 
   3   2   0        2.25        1.79      0.40 o 
   4   2   0      311.92      297.79      4.21 o 
   5   2   0        0.01       -0.32      0.32 o 
   6   2   0       32.63       34.72      0.82 o 
   7   2   0        0.33       -0.40      0.62 o 
   8   2   0      135.45      142.93      6.26 o 
   9   2   0        0.01       -0.13      0.92 o 
  10   2   0        4.86        2.62      2.91 o 
   1   3   0     5457.19     5277.32    136.03 o 
   2   3   0     1312.81     1177.65     24.09 o 
   3   3   0       17.04       11.54      0.93 o 
   4   3   0      255.75      258.41      4.27 o 
   5   3   0       62.36       58.45      1.03 o 
   6   3   0      401.84      410.66      6.56 o 
   7   3   0       34.60       34.36      2.71 o 
   8   3   0       29.06       27.25      1.36 o 
   9   3   0       21.77       16.40      1.60 o 
  10   3   0        2.80        4.59      2.09 o 
   0   4   0      828.53      656.01     30.04 o 
   1   4   0       54.03       61.17      2.39 o 
   2   4   0        1.31        2.55      0.34 o 
   3   4   0        2.65        3.07      0.54 o 
   4   4   0        4.34        2.37      0.31 o 
   5   4   0        1.84        1.72      0.31 o 
   6   4   0      156.84      183.36      2.92 o 
   7   4   0      559.21      595.34     11.78 o 
   8   4   0        1.53        2.11      0.38 o 
   9   4   0        4.86        6.08      1.14 o 
  10   4   0        0.06        2.97      2.09 o 
   1   5   0     1375.83     1163.62     35.81 o 
   2   5   0     3833.59     3532.50    163.35 o 
   3   5   0       54.80       57.32      1.46 o 
   4   5   0      186.75      197.47      5.34 o 
   5   5   0      349.18      390.70      6.34 o 
   6   5   0        2.27        2.22      0.31 o 
   7   5   0      134.52      130.99      2.66 o 
   8   5   0       57.76       50.19      3.05 o 
   9   5   0        0.71        0.86      1.22 o 
  10   5   0        3.84        3.29      1.95 o 
   0   6   0     3365.69     2979.41     81.15 o 
   1   6   0      197.46      179.04      3.57 o 
   2   6   0       77.57       78.18      1.68 o 
   4   6   0      153.65      171.60      2.78 o 
   5   6   0       26.36       28.94      0.76 o 
   6   6   0      215.93      208.29      4.11 o 
   7   6   0        8.18        8.89      0.39 o 
   8   6   0        2.71        4.74      0.98 o 
   9   6   0        7.80       11.94      1.41 o 
  10   6   0        4.79       11.67      3.21 o 
   1   7   0     1256.83     1126.38     21.21 o 
   2   7   0     1004.17     1149.78     21.17 o 
   3   7   0       40.73       53.51      1.72 o 
   4   7   0      251.91      290.00      8.97 o 
   5   7   0       60.92       66.51      1.38 o 
   6   7   0      101.42       97.83      2.18 o 
   7   7   0       80.82       81.24      1.67 o 
   8   7   0        3.97        4.84      0.87 o 
   9   7   0       45.84       41.13      2.97 o 
  10   7   0       21.90       17.84      3.44 o 
   0   8   0     1354.96     1356.56     49.16 o 
   1   8   0      727.97      729.70     13.40 o 
   2   8   0      187.65      228.69      4.30 o 
   3   8   0        4.92        7.97      0.74 o 
   4   8   0      163.53      151.80      2.69 o 
   5   8   0      138.91      140.61      2.95 o 
   6   8   0       10.44       10.86      0.47 o 
   7   8   0        9.07        7.37      1.17 o 
   8   8   0        1.50        2.15      0.83 o 
   9   8   0       14.31       11.21      1.67 o 
   1   9   0      102.51       66.04      1.75 o 
   2   9   0        3.02        6.86      0.70 o 
   3   9   0      220.19      205.84      4.12 o 
   4   9   0      264.44      303.75      5.39 o 
   5   9   0       20.13       21.93      0.75 o 
   6   9   0       55.25       54.86      1.36 o 
   7   9   0       86.37       91.66      3.79 o 
   8   9   0       34.68       40.98      2.46 o 
   9   9   0       31.71       32.49      2.71 o 
   0  10   0     1338.35     1337.46     35.16 o 
   1  10   0      240.08      257.57      6.17 o 
   2  10   0      364.77      379.54      8.15 o 
   3  10   0      171.35      180.03      3.62 o 
   4  10   0        6.10        8.95      0.59 o 
   5  10   0      153.60      148.61      3.29 o 
   6  10   0       10.96        9.82      1.03 o 
   7  10   0       15.57       12.37      1.39 o 
   8  10   0        1.49       -0.13      1.44 o 
   9  10   0        0.28        0.23      1.77 o 
   1  11   0      603.02      587.19     10.96 o 
   2  11   0     1819.09     1922.77     41.16 o 
   3  11   0      195.73      191.28      3.81 o 
   4  11   0       69.21       71.52      1.77 o 
   5  11   0       15.80       19.05      1.49 o 
   6  11   0       48.53       44.48      1.87 o 
   7  11   0       36.04       37.85      1.32 o 
   8  11   0       16.25       15.54      3.03 o 
   9  11   0       17.75       21.50      2.52 o 
   0  12   0      109.11      116.67      3.79 o 
   1  12   0       16.93       10.80      0.71 o 
   2  12   0      373.05      396.83      7.17 o 
   3  12   0        7.52        7.28      0.57 o 
   4  12   0       43.17       47.68      1.39 o 
   5  12   0      168.55      177.81      4.68 o 
   6  12   0        0.00       -1.41      1.48 o 
   7  12   0        9.05       14.31      2.48 o 
   8  12   0        2.44        5.22      1.78 o 
   9  12   0       14.66       13.47      1.74 o 
   1  13   0       63.06       74.08      1.75 o 
   2  13   0        9.11        7.59      0.56 o 
   3  13   0       73.09       85.34      2.90 o 
   4  13   0      236.48      241.38      5.39 o 
   5  13   0        0.87        1.72      0.51 o 
   6  13   0       31.58       31.98      1.28 o 
   7  13   0       21.49       23.71      3.03 o 
   8  13   0        3.22        5.86      2.87 o 
   0  14   0      247.47      260.67      7.85 o 
   1  14   0        7.31        6.03      0.67 o 
   2  14   0       69.85       76.83      1.98 o 
   3  14   0       63.85       71.19      1.81 o 
   4  14   0      137.98      121.98      3.37 o 
   5  14   0        0.49       -0.19      0.57 o 
   6  14   0       66.97       57.85      2.41 o 
   7  14   0       16.74       15.63      2.24 o 
   8  14   0        4.74        8.42      2.20 o 
   1  15   0       49.63       47.44      1.40 o 
   2  15   0        5.19        5.67      0.78 o 
   3  15   0        5.97        5.91      0.77 o 
   4  15   0      120.22      104.54      3.24 o 
   5  15   0       63.39       49.41      1.99 o 
   6  15   0       10.62        8.06      1.03 o 
   7  15   0        8.90        7.37      2.49 o 
   8  15   0        8.34        3.94      2.27 o 
   0  16   0     1277.69     1369.92     53.58 o 
   1  16   0       41.24       41.78      1.39 o 
   2  16   0        6.55        6.39      0.71 o 
   3  16   0       70.48       80.24      2.53 o 
   4  16   0       10.03        7.37      0.92 o 
   5  16   0        8.93        4.54      0.77 o 
   6  16   0       12.13       11.63      1.27 o 
   7  16   0        1.03       -0.29      1.89 o 
   8  16   0        4.69        7.87      3.17 o 
   1  17   0        6.26        6.42      1.09 o 
   2  17   0       27.43       27.07      1.23 o 
   3  17   0        5.43        2.94      0.77 o 
   4  17   0       37.59       30.03      1.49 o 
   5  17   0       10.36       12.41      0.92 o 
   6  17   0       50.06       64.21      5.08 o 
   7  17   0        3.54        2.26      2.40 o 
   0  18   0      341.75      336.13     10.78 o 
   1  18   0      775.64      826.59     22.11 o 
   2  18   0       16.98       21.35      1.41 o 
   3  18   0        4.94        6.03      1.00 o 
   4  18   0       37.80       30.34      1.56 o 
   5  18   0        6.58        3.67      0.95 o 
   6  18   0        3.55        1.44      3.11 o 
   7  18   0        4.33        4.86      2.52 o 
   1  19   0       50.26       51.66      2.44 o 
   2  19   0        0.01       -0.96      0.96 o 
   3  19   0        8.83        6.05      0.97 o 
   4  19   0        7.77        9.53      1.05 o 
   5  19   0        0.47        0.61      0.83 o 
   6  19   0        0.26        0.32      2.49 o 
   0  20   0      255.44      299.06     12.91 o 
   1  20   0       28.28       28.44      1.93 o 
   2  20   0        4.89        5.43      1.24 o 
   3  20   0        5.85        6.30      1.19 o 
   4  20   0       20.10       19.01      1.68 o 
   5  20   0        0.10       -0.70      1.18 o 
   6  20   0       19.92       22.35      3.05 o 
   1  21   0       57.29       58.98      3.04 o 
   2  21   0       28.90       30.21      2.36 o 
   3  21   0       10.73       10.57      1.58 o 
   4  21   0        6.33        6.59      1.54 o 
   5  21   0       19.12       25.10      3.80 o 
   0  22   0       47.56       57.85      4.39 o 
   1  22   0       24.05       24.82      2.09 o 
   2  22   0        3.87        3.03      1.32 o 
   3  22   0       15.36       16.90      1.77 o 
   4  22   0        1.70        2.15      1.13 o 
   1  23   0        7.40        6.59      1.66 o 
   2  23   0        6.27        8.95      1.62 o 
   3  23   0       19.38       15.40      1.95 o 
   4  23   0        1.03        1.41      1.12 o 
   0  24   0        0.43        0.13      2.52 o 
   1  24   0        2.17        1.51      1.38 o 
   2  24   0       40.85       48.62      3.47 o 
  -9   0   1        8.92       10.14      1.15 o 
  -7   0   1        3.14        3.01      0.71 o 
  -5   0   1      181.78      155.06      3.52 o 
  -3   0   1      475.12      466.91     10.75 o 
  -1   0   1     5475.10     4933.73    141.61 o 
   1   0   1      644.26      550.12     13.11 o 
   3   0   1        3.18        5.78      0.38 o 
   5   0   1      158.72      159.89      3.58 o 
   7   0   1      151.62      163.05      4.48 o 
   9   0   1      167.07      179.17     10.29 o 
 -10   1   1        0.36        4.10      2.91 o 
  -9   1   1        2.71        1.70      1.54 o 
  -8   1   1      102.33      100.72      2.44 o 
  -7   1   1      103.86      110.04      2.18 o 
  -6   1   1      227.99      247.64      6.32 o 
  -5   1   1        0.71        0.92      0.31 o 
  -4   1   1     1912.66     1983.92     33.75 o 
  -3   1   1        0.96        2.16      0.95 o 
  -2   1   1      276.95      245.48      8.11 o 
  -1   1   1     2675.96     2148.94     93.64 o 
   0   1   1      322.00      297.99      7.20 o 
   1   1   1     2772.36     2631.97     57.92 o 
   2   1   1        2.82        5.06      0.57 o 
   3   1   1      374.02      422.67      6.19 o 
   4   1   1       19.41       20.32      0.49 o 
   5   1   1       75.34       84.92      1.82 o 
   6   1   1       17.14       20.64      0.59 o 
   7   1   1      478.82      517.42      9.88 o 
   8   1   1      189.35      194.67      3.98 o 
   9   1   1       14.50       14.81      2.42 o 
  10   1   1        0.18        1.15      2.02 o 
 -10   2   1        2.03        0.13      1.94 o 
  -9   2   1       19.83       20.42      0.99 o 
  -8   2   1       71.95       70.77      1.82 o 
  -7   2   1      712.58      721.24     13.10 o 
  -6   2   1       41.30       50.55      1.13 o 
  -5   2   1      158.26      188.85      2.72 o 
  -4   2   1     1364.40     1353.85     18.77 o 
  -3   2   1     1490.53     1484.77     25.96 o 
  -2   2   1       25.02       21.34      0.60 o 
   0   2   1     1386.95     1251.11     61.08 o 
   1   2   1     4771.40     4367.26    120.92 o 
   2   2   1      343.69      365.57      8.00 o 
   3   2   1      102.55       93.84      1.81 o 
   4   2   1      287.04      299.33      4.18 o 
   5   2   1       69.71       83.32      1.50 o 
   6   2   1      115.32      125.18      2.18 o 
   7   2   1       43.45       45.57      1.08 o 
   8   2   1      243.94      265.22      5.86 o 
   9   2   1       14.11       13.79      2.87 o 
  10   2   1        0.83       -1.83      2.84 o 
 -10   3   1        0.71        0.42      1.34 o 
  -9   3   1        0.00        1.16      1.44 o 
  -8   3   1      233.49      246.37      6.34 o 
  -7   3   1      171.64      176.07      3.64 o 
  -6   3   1      490.84      512.90      8.10 o 
  -5   3   1      471.22      523.51      7.85 o 
  -4   3   1      219.32      249.35      4.07 o 
  -3   3   1      197.02      196.41      3.27 o 
  -2   3   1       58.28       62.16      1.35 o 
  -1   3   1      285.48      239.76      7.50 o 
   0   3   1     4003.12     3515.95    132.05 o 
   1   3   1       83.95       66.41      2.67 o 
   2   3   1      211.82      190.86      4.06 o 
   3   3   1        8.42        9.84      0.63 o 
   4   3   1        2.10        1.58      0.55 o 
   5   3   1        6.20        5.79      0.74 o 
   6   3   1        5.57        4.74      0.59 o 
   7   3   1       35.71       32.12      0.75 o 
   8   3   1      110.04      103.27      3.68 o 
   9   3   1       20.61       24.32      1.62 o 
  10   3   1        2.45        2.74      2.23 o 
 -10   4   1        3.36        4.74      1.43 o 
  -9   4   1        2.76        2.33      0.61 o 
  -8   4   1       12.33       11.22      0.57 o 
  -7   4   1      420.32      445.85      8.77 o 
  -6   4   1      173.54      176.61      3.07 o 
  -5   4   1      337.13      345.30      5.55 o 
  -4   4   1      189.64      208.23      3.57 o 
  -3   4   1      620.35      655.67     10.92 o 
  -2   4   1       14.72       15.33      0.68 o 
  -1   4   1       43.81       44.39      1.98 o 
   0   4   1        0.10        0.09      0.75 o 
   2   4   1     1546.41     1477.01     34.34 o 
   3   4   1      126.27      142.24      2.97 o 
   4   4   1      373.43      377.78      8.35 o 
   5   4   1      636.64      636.70     14.27 o 
   6   4   1       65.75       67.89      1.77 o 
   7   4   1       31.77       33.73      1.45 o 
   8   4   1      152.39      164.21      5.22 o 
   9   4   1        0.24       -0.67      0.80 o 
 -10   5   1        2.71        2.11      1.31 o 
  -9   5   1        2.38        1.24      0.79 o 
  -8   5   1        1.27        0.79      1.23 o 
  -7   5   1      529.62      546.82      9.67 o 
  -6   5   1      242.02      230.81      4.00 o 
  -5   5   1        1.31        3.66      0.46 o 
  -4   5   1       46.14       68.12      1.59 o 
  -3   5   1      241.39      240.71      4.65 o 
  -2   5   1       82.44       96.59      3.78 o 
  -1   5   1        0.25        0.68      0.88 o 
   0   5   1      381.43      346.70      7.83 o 
   2   5   1      595.95      536.79     11.53 o 
   3   5   1     1432.58     1699.54     34.50 o 
   4   5   1      437.84      444.93      9.30 o 
   5   5   1       74.95       70.24      1.80 o 
   6   5   1      174.29      187.75      4.49 o 
   7   5   1       36.31       28.74      1.52 o 
   8   5   1       36.02       38.98      1.62 o 
   9   5   1        8.36        6.33      1.62 o 
 -10   6   1        0.00       -0.35      1.22 o 
  -9   6   1        5.80        7.13      1.30 o 
  -8   6   1       14.19       12.91      0.80 o 
  -7   6   1        4.01        3.51      0.45 o 
  -6   6   1       70.80       76.62      1.64 o 
  -5   6   1      102.44       94.28      1.79 o 
  -4   6   1      273.41      269.27      4.72 o 
  -3   6   1       12.87       19.26      2.10 o 
  -2   6   1      481.86      510.67      9.85 o 
  -1   6   1      161.79      152.82      3.09 o 
   0   6   1      357.45      299.57      5.47 o 
   1   6   1       88.94       90.61      2.03 o 
   2   6   1      650.34      659.74     12.20 o 
   3   6   1      731.56      768.46     15.99 o 
   4   6   1       19.38       27.60      1.19 o 
   5   6   1       46.08       45.21      1.67 o 
   6   6   1      119.32      133.09      4.18 o 
   7   6   1       58.88       53.46      1.99 o 
   8   6   1        4.27        3.29      0.97 o 
   9   6   1        4.46        4.12      1.19 o 
 -10   7   1        4.92        5.54      1.78 o 
  -9   7   1       16.79       17.70      1.43 o 
  -8   7   1       64.64       62.00      1.70 o 
  -7   7   1      128.03      138.82      3.74 o 
  -6   7   1       74.97       72.37      1.66 o 
  -5   7   1      137.93      149.70      2.78 o 
  -4   7   1        3.28        1.68      0.55 o 
  -3   7   1        2.46        1.99      0.50 o 
  -2   7   1     1332.78     1363.14     25.21 o 
  -1   7   1       34.18       43.75      1.68 o 
   0   7   1       94.00       99.00      2.41 o 
   1   7   1       37.64       30.34      0.93 o 
   2   7   1      696.99      778.84     17.05 o 
   3   7   1      314.37      416.76      7.39 o 
   4   7   1        1.09        2.88      0.23 o 
   5   7   1      107.35      125.88      3.55 o 
   6   7   1       65.77       63.13      2.25 o 
   7   7   1       43.31       40.91      1.88 o 
   8   7   1        0.38       -0.10      0.99 o 
   9   7   1        1.17        2.05      1.44 o 
 -10   8   1       14.65        9.50      1.85 o 
  -9   8   1        7.81        7.40      1.72 o 
  -8   8   1       64.29       61.14      1.84 o 
  -7   8   1       60.53       56.74      2.28 o 
  -6   8   1      301.29      288.14      6.03 o 
  -5   8   1       30.49       33.70      0.94 o 
  -4   8   1      399.57      387.30      9.57 o 
  -3   8   1      706.32      819.30     14.27 o 
  -2   8   1       93.22      101.04      2.17 o 
  -1   8   1      113.74      129.60      2.38 o 
   0   8   1      206.89      217.00      4.47 o 
   1   8   1      202.54      189.46      4.20 o 
   2   8   1      151.20      171.39      4.00 o 
   3   8   1      735.97      869.73     16.68 o 
   4   8   1       60.25       63.67      1.26 o 
   5   8   1       40.91       36.20      1.56 o 
   6   8   1      126.62      119.12      3.83 o 
   7   8   1       64.82       73.98      3.41 o 
   8   8   1        8.40        7.80      0.98 o 
   9   8   1        6.11        5.09      1.28 o 
  -9   9   1       52.91       58.20      3.36 o 
  -8   9   1       11.13       12.66      1.01 o 
  -7   9   1       38.04       33.87      1.12 o 
  -6   9   1       37.73       32.92      0.97 o 
  -5   9   1        5.27        2.06      0.90 o 
  -4   9   1       92.36       83.36      1.82 o 
  -3   9   1       81.60       92.51      1.96 o 
  -2   9   1     1186.15     1222.18     19.56 o 
  -1   9   1     1009.44     1096.95     20.03 o 
   0   9   1       20.44       14.90      0.71 o 
   1   9   1       10.44        3.78      0.48 o 
   2   9   1        0.00        1.30      0.41 o 
   3   9   1      137.43      119.99      2.60 o 
   4   9   1        0.64        0.39      0.29 o 
   5   9   1       10.94       11.02      0.34 o 
   6   9   1       18.22       25.05      1.36 o 
   7   9   1       15.28       12.29      1.62 o 
   8   9   1       21.43       25.39      2.00 o 
   9   9   1        1.73       -0.06      1.16 o 
  -9  10   1       11.88       11.98      1.57 o 
  -8  10   1       32.38       37.58      2.98 o 
  -7  10   1        9.51        9.27      0.63 o 
  -6  10   1       44.68       42.23      4.62 o 
  -5  10   1       43.33       35.58      1.08 o 
  -4  10   1        0.18        1.97      0.48 o 
  -3  10   1      105.10      105.82      2.32 o 
  -2  10   1      990.91     1181.17     21.78 o 
  -1  10   1        8.17        6.61      0.63 o 
   0  10   1      192.11      190.03      3.92 o 
   1  10   1      246.61      255.49      5.12 o 
   2  10   1       85.82       87.80      1.80 o 
   3  10   1        0.34        0.92      0.51 o 
   4  10   1        1.17        1.06      0.38 o 
   5  10   1      329.59      328.50      6.35 o 
   6  10   1        8.49        4.76      1.11 o 
   7  10   1        1.52        2.24      1.00 o 
   8  10   1        3.29        2.94      1.38 o 
   9  10   1       33.03       38.00      2.65 o 
  -9  11   1        8.22        7.90      1.62 o 
  -8  11   1       24.42       23.00      2.55 o 
  -7  11   1        0.04        0.06      0.66 o 
  -6  11   1      190.71      194.41      4.05 o 
  -5  11   1        0.02        0.64      0.86 o 
  -4  11   1       11.85       11.02      0.87 o 
  -3  11   1      656.50      636.29     12.22 o 
  -2  11   1      479.10      567.64     10.43 o 
  -1  11   1      230.08      258.12      6.18 o 
   0  11   1       25.75       21.15      2.20 o 
   1  11   1        0.83       -0.54      0.54 o 
   2  11   1        2.51        2.37      0.68 o 
   3  11   1      266.03      337.16      6.65 o 
   4  11   1       82.17       77.93      2.00 o 
   5  11   1       26.87       24.32      0.73 o 
   6  11   1       52.53       43.78      2.40 o 
   7  11   1       24.02       28.56      2.96 o 
   8  11   1        0.42        0.58      1.85 o 
   9  11   1        0.14        1.77      1.67 o 
  -9  12   1        7.61        6.27      1.47 o 
  -8  12   1       31.78       29.10      3.29 o 
  -7  12   1        0.76        2.01      1.15 o 
  -6  12   1        0.18       -0.26      0.81 o 
  -5  12   1       43.18       43.68      1.40 o 
  -4  12   1       54.52       52.58      2.35 o 
  -3  12   1      156.05      157.50      3.46 o 
  -2  12   1      105.92      126.99      2.54 o 
  -1  12   1      102.88       91.45      2.38 o 
   0  12   1        2.71        5.01      0.70 o 
   1  12   1      325.72      339.66      6.46 o 
   2  12   1      200.48      194.16      4.10 o 
   3  12   1       44.90       40.84      1.23 o 
   4  12   1       46.81       62.32      1.69 o 
   5  12   1       80.57       67.89      1.77 o 
   6  12   1        7.49        7.04      1.65 o 
   7  12   1        0.37        0.96      1.63 o 
   8  12   1        0.83        2.05      2.59 o 
  -9  13   1        0.09        1.46      2.23 o 
  -8  13   1      321.63      335.50     25.89 o 
  -7  13   1       79.98       83.84      3.23 o 
  -6  13   1       65.84       63.66      2.17 o 
  -5  13   1      133.30      113.63      2.84 o 
  -4  13   1       75.68       71.07      2.06 o 
  -3  13   1        7.57       14.31      0.86 o 
  -2  13   1       19.80       18.66      0.95 o 
  -1  13   1        0.05        0.48      0.54 o 
   0  13   1       39.25       45.01      1.23 o 
   1  13   1       96.96      108.62      2.48 o 
   2  13   1      423.57      408.72      8.46 o 
   3  13   1      289.08      291.09      6.56 o 
   4  13   1      238.57      251.98      6.64 o 
   5  13   1       68.64       49.17      1.43 o 
   6  13   1       26.80       17.46      2.32 o 
   7  13   1        5.19        7.00      1.89 o 
   8  13   1        1.09        2.40      1.86 o 
  -8  14   1       19.58       11.86      3.23 o 
  -7  14   1      221.75      238.81      8.24 o 
  -6  14   1        3.70        4.59      0.80 o 
  -5  14   1      113.07      119.76      3.67 o 
  -4  14   1        4.48        2.62      0.62 o 
  -3  14   1        7.26       10.47      0.78 o 
  -2  14   1      141.81      148.10      3.85 o 
  -1  14   1       19.54       18.12      0.86 o 
   0  14   1       52.70       55.55      1.60 o 
   1  14   1       41.55       47.99      1.57 o 
   2  14   1       14.66        7.34      0.80 o 
   3  14   1      512.45      501.24     11.14 o 
   4  14   1       11.28        4.92      0.68 o 
   5  14   1        1.25        2.05      0.49 o 
   6  14   1       63.15       53.46      2.40 o 
   7  14   1       17.87       15.09      3.08 o 
   8  14   1        6.33        1.72      2.72 o 
  -8  15   1        1.13        0.35      2.01 o 
  -7  15   1      205.18      211.06     13.47 o 
  -6  15   1       19.77       19.49      1.20 o 
  -5  15   1       82.55       70.33      2.59 o 
  -4  15   1        1.54       -0.05      0.69 o 
  -3  15   1       35.78       38.03      2.05 o 
  -2  15   1       69.85       56.23      1.95 o 
  -1  15   1        1.69        2.22      1.18 o 
   0  15   1      126.81      115.57      2.80 o 
   1  15   1        0.95        1.66      0.73 o 
   2  15   1       84.49       75.06      2.06 o 
   3  15   1       44.00       44.83      1.44 o 
   4  15   1       99.38       93.40      2.51 o 
   5  15   1        0.11        0.23      0.55 o 
   6  15   1       47.88       40.84      3.90 o 
   7  15   1        6.88       11.94      3.01 o 
   8  15   1       16.37       24.32      3.79 o 
  -8  16   1       16.56       22.72      3.02 o 
  -7  16   1       11.26        8.58      3.11 o 
  -6  16   1       48.81       45.18      2.15 o 
  -5  16   1       39.43       32.19      1.51 o 
  -4  16   1       15.14       17.45      1.47 o 
  -3  16   1      215.94      205.59      4.82 o 
  -2  16   1      237.52      230.21      4.48 o 
  -1  16   1        6.09        5.51      0.80 o 
   0  16   1      209.48      227.47      5.29 o 
   1  16   1        7.11        6.74      0.97 o 
   2  16   1      212.07      205.02      4.53 o 
   3  16   1      316.62      300.43      9.21 o 
   4  16   1        0.04       -0.29      0.55 o 
   5  16   1        8.19        7.37      0.74 o 
   6  16   1       50.27       53.88      3.90 o 
   7  16   1        0.00        2.11      3.11 o 
  -7  17   1        0.07        1.83      3.04 o 
  -6  17   1        1.90       -1.12      1.15 o 
  -5  17   1      178.39      178.12      4.68 o 
  -4  17   1       38.61       36.19      2.11 o 
  -3  17   1       73.52       70.82      5.27 o 
  -2  17   1      272.83      298.08      7.22 o 
  -1  17   1      171.83      173.77      4.17 o 
   0  17   1       81.19       78.83      2.11 o 
   1  17   1      154.95      162.62      3.90 o 
   2  17   1      139.29      139.02      4.00 o 
   3  17   1       27.38       22.89      1.30 o 
   4  17   1       10.87        9.88      0.85 o 
   5  17   1        0.82        1.24      0.90 o 
   6  17   1        6.79       11.17      2.16 o 
   7  17   1       38.69       42.29      4.71 o 
  -7  18   1        0.06       -2.44      3.11 o 
  -6  18   1       23.75       20.26      2.04 o 
  -5  18   1        2.48        1.44      0.80 o 
  -4  18   1       28.38       30.59      1.63 o 
  -3  18   1       81.26       82.38      2.67 o 
  -2  18   1        0.53       -0.16      1.06 o 
  -1  18   1       23.78       20.42      1.28 o 
   0  18   1      277.27      279.82      6.62 o 
   1  18   1      134.09      131.40      4.15 o 
   2  18   1       41.24       45.06      1.82 o 
   3  18   1       26.70       27.66      1.37 o 
   4  18   1        0.01       -0.61      0.83 o 
   5  18   1        1.24        2.01      1.06 o 
   6  18   1        3.07        3.96      2.34 o 
  -7  19   1        1.61        0.61      3.40 o 
  -5  19   1       77.25       76.24      4.25 o 
  -4  19   1       16.44       14.57      1.21 o 
  -3  19   1        0.02        0.25      1.12 o 
  -2  19   1      446.70      451.40     13.70 o 
  -1  19   1        2.20        2.69      1.22 o 
   0  19   1      596.03      619.69     16.89 o 
   1  19   1      212.26      212.70      5.61 o 
   2  19   1       28.55       28.56      1.57 o 
   3  19   1        0.41        1.83      0.87 o 
   4  19   1        0.25        0.51      0.80 o 
   5  19   1        3.39        4.92      2.23 o 
   6  19   1        1.51        2.15      2.37 o 
  -6  20   1        3.17        3.65      3.87 o 
  -5  20   1       20.12       22.46      1.93 o 
  -4  20   1       44.27       36.68      1.78 o 
  -3  20   1       81.06       82.18      3.90 o 
  -2  20   1        0.96       -1.31      1.31 o 
  -1  20   1      101.24      107.57      4.46 o 
   0  20   1       14.83       16.12      1.86 o 
   1  20   1       42.11       49.41      2.86 o 
   2  20   1        2.38        1.15      1.09 o 
   3  20   1       23.37       22.41      1.45 o 
   4  20   1        0.06        0.35      0.89 o 
   5  20   1        5.26        2.56      1.92 o 
  -5  21   1        3.19        2.97      1.46 o 
  -4  21   1       28.64       24.21      2.28 o 
  -3  21   1       13.76       15.27      1.55 o 
  -2  21   1       62.42       56.48      3.23 o 
  -1  21   1        8.95        6.89      1.57 o 
   0  21   1       63.94       61.79      3.11 o 
   1  21   1      174.69      177.66      7.84 o 
   2  21   1        2.43        1.08      1.12 o 
   3  21   1       19.40       15.14      1.85 o 
   4  21   1       42.75       51.74      3.26 o 
   5  21   1       15.44       19.56      3.80 o 
  -5  22   1        4.67        4.76      2.49 o 
  -4  22   1        9.90       13.64      1.71 o 
  -3  22   1       19.65       15.98      1.85 o 
  -2  22   1        0.02        1.24      1.37 o 
  -1  22   1        6.90        5.75      1.82 o 
   0  22   1      162.46      147.69      6.32 o 
   1  22   1       31.58       41.05      2.75 o 
   2  22   1      147.51      174.06      7.31 o 
   3  22   1       48.33       47.91      3.52 o 
   4  22   1        0.29       -1.56      2.26 o 
  -4  23   1        1.09        2.11      2.14 o 
  -3  23   1       14.05       17.51      2.03 o 
  -2  23   1        0.11        2.05      1.41 o 
  -1  23   1        0.51       -1.40      1.40 o 
   0  23   1       28.10       28.44      2.53 o 
   1  23   1        0.40       -1.31      1.31 o 
   2  23   1        1.41        2.92      1.54 o 
   3  23   1       10.64        7.37      1.60 o 
  -3  24   1        7.19        7.40      1.69 o 
  -2  24   1        1.60        1.63      1.47 o 
  -1  24   1       15.58       24.37      2.29 o 
   0  24   1        1.59        1.72      1.53 o 
   1  24   1        3.14        3.55      1.41 o 
   2  24   1       26.88       21.24      1.98 o 
 -10   0   2        7.54        7.37      1.69 o 
  -8   0   2        0.07        1.15      0.61 o 
  -6   0   2      308.57      295.94      7.00 o 
  -4   0   2      800.10      743.89     15.73 o 
  -2   0   2      260.89      250.90      7.17 o 
   0   0   2       11.02       16.53      2.50 o 
   2   0   2       17.33       12.98      0.49 o 
   4   0   2       39.85       37.03      1.10 o 
   6   0   2       34.68       33.93      1.19 o 
   8   0   2       15.84       12.49      1.04 o 
 -10   1   2        3.96        4.92      1.28 o 
  -9   1   2        0.82        1.45      1.22 o 
  -8   1   2        1.01        1.07      0.51 o 
  -7   1   2       96.32      102.61      2.07 o 
  -6   1   2        4.84        2.95      0.72 o 
  -5   1   2      357.35      405.80      6.12 o 
  -4   1   2     1718.11     1827.61     27.33 o 
  -3   1   2     1542.55     1507.82     24.90 o 
   0   1   2     3115.08     3031.75     68.50 o 
   1   1   2     7926.83     7134.71    154.15 o 
   2   1   2      352.73      352.03      6.02 o 
   3   1   2      441.07      436.16      7.44 o 
   4   1   2        3.49        5.96      0.32 o 
   5   1   2        2.28        2.23      0.79 o 
   6   1   2       63.33       61.15      1.23 o 
   7   1   2      121.52      121.29      2.51 o 
   8   1   2      141.82      138.84      5.34 o 
   9   1   2        6.67        6.62      1.82 o 
 -10   2   2        7.72       13.26      1.65 o 
  -9   2   2        5.19        3.66      0.92 o 
  -8   2   2       38.85       39.12      1.30 o 
  -7   2   2       17.00       16.47      0.80 o 
  -6   2   2       40.26       48.87      2.24 o 
  -5   2   2      545.75      614.30      9.38 o 
  -4   2   2      318.53      386.07      5.87 o 
  -3   2   2      275.16      265.07      4.40 o 
  -2   2   2      421.34      374.16      7.04 o 
   0   2   2     1231.57     1059.88     55.08 o 
   2   2   2      592.44      591.98      9.85 o 
   3   2   2      138.11      158.90      3.21 o 
   4   2   2       12.31        9.04      0.57 o 
   5   2   2        1.45        1.38      0.34 o 
   6   2   2       41.01       46.98      1.99 o 
   7   2   2       11.39       10.49      1.86 o 
   8   2   2       56.02       46.71      6.62 o 
   9   2   2        6.39        7.07      5.47 o 
 -10   3   2        2.85        1.77      1.19 o 
  -9   3   2       11.08        9.09      0.65 o 
  -8   3   2        5.30        5.98      0.63 o 
  -7   3   2        1.28        3.95      1.07 o 
  -6   3   2       84.72       93.45      1.70 o 
  -5   3   2      197.31      210.34      6.04 o 
  -4   3   2      190.34      211.05      3.70 o 
  -3   3   2      661.19      629.36     10.38 o 
  -2   3   2     1570.91     1458.41     32.49 o 
  -1   3   2      420.71      355.36      9.80 o 
   2   3   2      202.40      203.36      5.51 o 
   3   3   2     2688.60     2658.16     67.64 o 
   4   3   2      119.40      163.49      3.32 o 
   5   3   2      176.76      181.95      4.00 o 
   6   3   2        0.02       -0.24      0.99 o 
   7   3   2       98.69      102.09      6.20 o 
   8   3   2        6.21        4.19      1.06 o 
   9   3   2        2.52       -0.70      2.77 o 
 -10   4   2        0.19       -0.06      1.22 o 
  -9   4   2       84.10       82.86      2.87 o 
  -8   4   2       13.90       10.21      0.64 o 
  -7   4   2        7.92        8.15      1.56 o 
  -6   4   2      144.02      136.42      2.51 o 
  -5   4   2        0.53       -0.37      0.72 o 
  -4   4   2      114.24      122.70      3.50 o 
  -3   4   2      407.89      412.63      7.87 o 
  -2   4   2        0.02        0.14      0.39 o 
  -1   4   2      678.23      573.35     11.39 o 
   1   4   2     1250.30     1253.21     32.83 o 
   2   4   2      406.13      426.52      8.17 o 
   3   4   2      136.82      162.76      4.33 o 
   4   4   2     1147.18     1241.23     28.55 o 
   5   4   2       12.42       10.47      0.97 o 
   6   4   2       30.35       28.32      1.26 o 
   7   4   2       60.40       61.70      2.31 o 
   8   4   2        0.20        0.86      0.86 o 
   9   4   2        4.47        1.28      2.49 o 
 -10   5   2        3.34        1.61      1.35 o 
  -9   5   2       29.10       24.93      1.27 o 
  -8   5   2        5.30        4.83      1.41 o 
  -7   5   2      361.84      378.38     13.02 o 
  -6   5   2      278.23      285.14      4.72 o 
  -5   5   2      125.37       99.75      1.87 o 
  -4   5   2      617.37      590.14      9.51 o 
  -3   5   2      433.81      416.93      7.58 o 
  -2   5   2      211.42      187.75      3.62 o 
  -1   5   2     2590.82     2313.05     46.53 o 
   1   5   2      747.48      779.32     14.73 o 
   2   5   2      101.11      110.73      2.66 o 
   3   5   2      620.84      650.76     13.56 o 
   4   5   2        8.61        9.60      0.77 o 
   5   5   2       79.55       90.69      2.37 o 
   6   5   2       13.50       11.86      0.82 o 
   7   5   2      129.11      131.92      4.29 o 
   8   5   2        4.06        4.96      0.83 o 
   9   5   2       11.96        9.99      2.90 o 
 -10   6   2       21.55       20.26      1.99 o 
  -9   6   2       25.51       23.33      1.78 o 
  -8   6   2      239.79      232.91      4.93 o 
  -7   6   2        2.49        2.28      0.54 o 
  -6   6   2      793.89      823.43     14.79 o 
  -5   6   2        0.00        0.72      0.50 o 
  -4   6   2      389.07      372.92      6.24 o 
  -3   6   2       91.88       97.33      1.97 o 
  -2   6   2      208.44      196.33      3.80 o 
  -1   6   2      120.91      112.28      3.66 o 
   0   6   2       16.14       22.86      1.13 o 
   1   6   2       13.37       15.13      0.59 o 
   2   6   2      235.91      256.82      8.43 o 
   3   6   2        4.33        3.36      0.77 o 
   4   6   2       29.71       29.84      1.23 o 
   5   6   2        8.84        6.68      0.91 o 
   6   6   2       50.33       46.90      1.47 o 
   7   6   2       16.83       17.70      1.14 o 
   8   6   2       23.29       22.30      1.39 o 
   9   6   2       11.04       11.98      2.62 o 
 -10   7   2       26.17       30.52      2.75 o 
  -9   7   2        3.69        3.89      0.77 o 
  -8   7   2        3.43        4.40      0.54 o 
  -7   7   2      158.22      164.02      4.70 o 
  -6   7   2      501.61      492.85      9.39 o 
  -5   7   2       18.74       11.95      1.33 o 
  -4   7   2      180.30      206.05      3.96 o 
  -3   7   2       41.64       46.58      1.73 o 
  -2   7   2      969.28      916.87     20.53 o 
  -1   7   2      313.88      295.45      5.70 o 
   0   7   2        1.82        0.98      0.40 o 
   1   7   2      814.17      832.26     15.74 o 
   2   7   2      166.63      156.47      3.40 o 
   3   7   2        1.84        2.21      0.22 o 
   4   7   2      160.94      177.21      4.37 o 
   5   7   2       14.69       15.23      0.88 o 
   6   7   2       10.90        9.29      0.86 o 
   7   7   2       48.56       49.01      1.90 o 
   8   7   2        4.53        3.90      1.21 o 
   9   7   2        3.38        2.24      2.44 o 
 -10   8   2        7.10        8.03      1.44 o 
  -9   8   2        3.96        7.04      1.35 o 
  -8   8   2        8.12        9.30      0.98 o 
  -7   8   2       90.69       88.96      2.25 o 
  -6   8   2        4.59        4.38      0.57 o 
  -5   8   2      659.26      651.13     11.21 o 
  -4   8   2        0.72        1.00      0.53 o 
  -3   8   2      303.93      327.77      8.40 o 
  -1   8   2       58.32       66.83      3.88 o 
   0   8   2       88.44       93.96      3.29 o 
   1   8   2     1105.49     1123.81     20.68 o 
   2   8   2      154.04      175.26      3.89 o 
   3   8   2       97.63       92.97      1.75 o 
   4   8   2       86.39      100.87      2.72 o 
   5   8   2       28.07       27.96      1.31 o 
   6   8   2      264.37      270.44      9.86 o 
   7   8   2        0.13       -0.89      0.89 o 
   8   8   2        0.24       -0.23      1.22 o 
   9   8   2       14.30       12.89      1.75 o 
 -10   9   2        1.12       -0.19      1.30 o 
  -9   9   2        0.72        0.77      1.15 o 
  -8   9   2       13.14       12.28      0.89 o 
  -7   9   2        8.51       10.69      0.73 o 
  -6   9   2      481.76      508.28     14.42 o 
  -5   9   2        0.47        0.53      0.75 o 
  -4   9   2      574.27      596.32     11.20 o 
  -3   9   2       73.99       99.70      2.11 o 
  -2   9   2        3.84       16.58      1.75 o 
  -1   9   2      147.76      150.94      2.95 o 
   0   9   2      177.42      194.82      3.45 o 
   1   9   2       44.81       40.68      2.61 o 
   2   9   2       16.84        7.32      1.80 o 
   3   9   2      301.01      298.66      5.28 o 
   4   9   2       30.64       24.26      1.17 o 
   5   9   2       35.78       36.48      1.44 o 
   6   9   2        4.08        6.50      1.04 o 
   7   9   2        0.13        0.89      0.96 o 
   8   9   2       17.48       15.80      1.71 o 
   9   9   2        0.26       -1.41      1.41 o 
  -9  10   2       31.61       37.51      2.91 o 
  -8  10   2       11.42       12.35      1.17 o 
  -7  10   2        1.10        1.53      0.89 o 
  -6  10   2       90.65      100.83      2.26 o 
  -5  10   2       55.21       58.64      1.62 o 
  -4  10   2       15.99       11.10      1.85 o 
  -3  10   2      233.70      243.72      8.96 o 
  -2  10   2      310.57      334.41      6.51 o 
  -1  10   2      929.91      977.02     17.87 o 
   0  10   2      447.54      491.19      9.35 o 
   1  10   2       10.32       10.25      0.69 o 
   2  10   2       47.69       39.69      1.07 o 
   3  10   2       29.59       39.90      0.93 o 
   4  10   2        0.15       -0.16      0.22 o 
   5  10   2       28.22       31.03      1.45 o 
   6  10   2        1.88        3.74      1.31 o 
   7  10   2       10.69        8.52      2.41 o 
   8  10   2        0.04       -1.12      1.15 o 
  -9  11   2        1.13        2.62      1.46 o 
  -8  11   2        9.57       10.55      1.05 o 
  -7  11   2       24.65       25.90      1.60 o 
  -6  11   2      335.06      354.92      7.42 o 
  -5  11   2       20.34       19.12      0.86 o 
  -4  11   2        3.49        0.38      0.48 o 
  -3  11   2        0.36        0.80      0.61 o 
  -2  11   2      254.53      295.13      5.63 o 
  -1  11   2       84.43       82.32      1.90 o 
   0  11   2       57.14       48.29      2.74 o 
   1  11   2      258.84      287.63      6.33 o 
   2  11   2      285.26      274.17      5.62 o 
   3  11   2        2.68        1.66      0.42 o 
   4  11   2       44.35       45.82      1.15 o 
   5  11   2        8.30        5.01      1.06 o 
   6  11   2       15.53       17.18      1.45 o 
   7  11   2        1.55        1.63      1.63 o 
   8  11   2        0.36        2.05      1.51 o 
  -9  12   2       36.83       38.27      2.87 o 
  -8  12   2        0.03       -0.69      0.80 o 
  -7  12   2        3.89        5.20      0.78 o 
  -6  12   2      292.38      283.66      6.51 o 
  -5  12   2      101.81       95.11      2.22 o 
  -4  12   2      133.67      126.30      3.09 o 
  -3  12   2       61.03       55.31      2.44 o 
  -2  12   2       11.37       11.93      0.89 o 
  -1  12   2       67.78       73.82      1.91 o 
   0  12   2      426.04      431.91     10.34 o 
   1  12   2        7.01        4.97      0.57 o 
   2  12   2       19.01       17.09      0.84 o 
   3  12   2       29.90       32.75      1.04 o 
   4  12   2       34.88       35.32      1.14 o 
   5  12   2      171.39      149.34      6.77 o 
   6  12   2       14.13       12.29      2.18 o 
   7  12   2       11.72       14.92      2.75 o 
   8  12   2        0.22       -0.42      1.53 o 
  -9  13   2       23.61       22.62      3.50 o 
  -8  13   2        8.60       12.37      2.07 o 
  -7  13   2       32.88       36.61      1.72 o 
  -6  13   2       52.51       56.50      1.86 o 
  -5  13   2       64.20       61.74      1.92 o 
  -4  13   2        1.51        2.86      0.76 o 
  -3  13   2       14.95       14.43      0.82 o 
  -2  13   2      162.14      146.73      3.21 o 
  -1  13   2       16.38       17.66      0.83 o 
   0  13   2       60.41       61.17      1.86 o 
   1  13   2      353.67      361.07      7.32 o 
   2  13   2        4.25        2.69      0.54 o 
   3  13   2      411.20      431.91     10.11 o 
   4  13   2       11.32        7.40      0.55 o 
   5  13   2        1.38        0.42      0.23 o 
   6  13   2       26.37       13.97      2.20 o 
   7  13   2        6.90        4.03      1.98 o 
   8  13   2        0.03        0.16      2.86 o 
  -9  14   2        7.95        0.32      3.07 o 
  -8  14   2        8.22       10.28      2.57 o 
  -7  14   2        4.89        3.10      1.23 o 
  -6  14   2        0.54        0.85      0.55 o 
  -5  14   2        9.42        9.81      0.85 o 
  -4  14   2       58.37       59.14      1.82 o 
  -3  14   2       58.63       64.25      1.94 o 
  -2  14   2       84.07       90.53      2.39 o 
  -1  14   2      215.66      212.07      5.38 o 
   0  14   2       51.65       61.39      1.68 o 
   1  14   2      618.25      610.74     11.28 o 
   2  14   2       54.10       54.71      1.59 o 
   3  14   2      325.94      329.73      8.42 o 
   4  14   2       10.36        9.29      0.66 o 
   5  14   2       14.99       19.61      0.85 o 
   6  14   2       16.05       18.77      2.45 o 
   7  14   2        2.23        1.28      1.79 o 
  -8  15   2       40.15       32.56      3.55 o 
  -7  15   2        3.35        2.12      0.82 o 
  -6  15   2        0.00       -0.61      0.64 o 
  -5  15   2      152.49      156.73      5.10 o 
  -4  15   2        2.50        4.53      0.84 o 
  -3  15   2        4.42        4.11      0.76 o 
  -2  15   2        5.30        4.21      0.77 o 
  -1  15   2      133.49      125.96      3.02 o 
   0  15   2      850.18      850.81     17.08 o 
   1  15   2      342.91      334.47      7.44 o 
   2  15   2      341.06      371.86      7.63 o 
   3  15   2        4.60        4.26      0.63 o 
   4  15   2       26.46       30.97      1.57 o 
   5  15   2      161.29      144.55      5.71 o 
   6  15   2       10.03       10.28      2.10 o 
   7  15   2       11.52        6.45      2.38 o 
  -8  16   2       16.76       17.37      3.44 o 
  -7  16   2       53.46       49.74      3.67 o 
  -6  16   2        0.09        1.12      1.36 o 
  -5  16   2       10.34       10.40      1.17 o 
  -4  16   2        8.54        8.48      1.10 o 
  -3  16   2      234.76      222.57      5.77 o 
  -2  16   2        5.70        6.71      0.98 o 
  -1  16   2       86.70       88.68      2.52 o 
   0  16   2      520.75      573.35     14.11 o 
   1  16   2      483.22      486.91     10.23 o 
   2  16   2        0.34        0.74      0.64 o 
   3  16   2       56.44       57.60      2.15 o 
   4  16   2        5.04        5.78      0.74 o 
   5  16   2        2.08        0.83      0.67 o 
   6  16   2        5.56        9.46      2.19 o 
   7  16   2        3.08        1.22      2.08 o 
  -8  17   2        0.10        1.12      3.13 o 
  -7  17   2        5.67        7.77      2.14 o 
  -6  17   2       44.42       40.32      3.25 o 
  -5  17   2        5.84        6.34      0.96 o 
  -4  17   2      207.59      196.11      6.28 o 
  -3  17   2        1.47        1.74      2.14 o 
  -2  17   2       27.00       19.61      1.14 o 
  -1  17   2        7.90        6.54      2.44 o 
   0  17   2       75.49       79.94      2.32 o 
   1  17   2      106.73      101.78      3.19 o 
   2  17   2        4.24        5.22      0.93 o 
   3  17   2        6.48        7.84      0.95 o 
   4  17   2        1.67        0.44      0.60 o 
   5  17   2        3.81        4.19      2.85 o 
   6  17   2       10.30       12.94      2.56 o 
  -7  18   2        1.53        6.56      2.58 o 
  -6  18   2        1.00       -0.76      1.10 o 
  -5  18   2       10.31       11.25      3.29 o 
  -4  18   2       53.38       50.29      3.94 o 
  -3  18   2       36.31       36.29      3.35 o 
  -2  18   2        8.95       10.15      1.25 o 
  -1  18   2       62.48       59.94      1.80 o 
   0  18   2       45.70       47.68      2.11 o 
   1  18   2      211.05      220.02      6.37 o 
   2  18   2        4.43        5.27      1.06 o 
   3  18   2        0.41        1.30      0.74 o 
   4  18   2       43.16       39.47      2.70 o 
   5  18   2        3.67        7.93      2.04 o 
   6  18   2        6.80       11.44      3.71 o 
  -7  19   2        2.24        1.86      2.65 o 
  -6  19   2        8.20        8.60      1.79 o 
  -5  19   2        1.44        1.66      0.87 o 
  -4  19   2        0.53        2.35      0.88 o 
  -3  19   2       28.07       22.25      3.71 o 
  -2  19   2       12.62        9.54      1.12 o 
  -1  19   2        8.76       10.80      1.45 o 
   0  19   2      291.70      310.31      7.77 o 
   1  19   2        2.15        2.21      1.06 o 
   2  19   2        8.47       11.55      1.04 o 
   3  19   2        5.57        4.03      0.84 o 
   4  19   2       13.25       12.45      1.44 o 
   5  19   2        9.30        4.29      2.27 o 
   6  19   2        7.54       12.33      2.66 o 
  -6  20   2       21.74       22.35      2.19 o 
  -5  20   2       17.03       16.40      1.74 o 
  -4  20   2        1.10        0.47      0.98 o 
  -3  20   2        2.08        3.07      1.35 o 
  -2  20   2        8.33        9.67      1.58 o 
  -1  20   2        0.22        0.16      1.41 o 
   0  20   2       14.55       14.06      1.86 o 
   1  20   2        0.04        0.44      0.96 o 
   2  20   2       43.33       42.51      2.07 o 
   3  20   2       12.15       14.06      1.86 o 
   4  20   2        1.43        1.44      1.31 o 
   5  20   2       14.03       13.51      2.95 o 
  -6  21   2        0.00        4.19      3.34 o 
  -5  21   2       23.60       21.77      2.01 o 
  -4  21   2       19.44       15.58      2.23 o 
  -3  21   2        2.59        2.26      1.43 o 
  -2  21   2        7.54        4.40      1.38 o 
  -1  21   2       18.52       16.86      1.72 o 
   0  21   2        4.89        4.54      1.38 o 
   1  21   2      110.24      109.10      4.37 o 
   2  21   2       68.31       74.67      3.62 o 
   3  21   2       71.72       80.54      4.26 o 
   4  21   2        0.06        0.32      2.65 o 
  -5  22   2       31.70       29.72      2.34 o 
  -4  22   2        9.21        4.03      1.43 o 
  -3  22   2        7.72        6.05      1.47 o 
  -2  22   2        0.06        0.96      1.47 o 
  -1  22   2        3.11        5.72      1.38 o 
   0  22   2       25.08       25.79      2.13 o 
   1  22   2       91.90       91.88      4.99 o 
   2  22   2        8.86       15.45      1.87 o 
   3  22   2       53.17       63.85      3.61 o 
   4  22   2       42.62       64.12      5.43 o 
  -4  23   2        4.10        4.57      1.40 o 
  -3  23   2        0.23        4.21      1.42 o 
  -2  23   2        0.36       -1.22      1.69 o 
  -1  23   2        1.23       -0.42      1.66 o 
   0  23   2       14.03       12.53      1.92 o 
   1  23   2        1.99        2.53      1.69 o 
   2  23   2        3.10        5.38      1.42 o 
   3  23   2        7.09        4.01      1.24 o 
  -3  24   2        0.67        1.77      1.64 o 
  -2  24   2        2.06        0.64      1.69 o 
  -1  24   2        0.02        0.23      2.18 o 
   0  24   2        8.89        9.46      1.67 o 
   1  24   2       24.95       25.05      2.32 o 
   2  24   2        6.97        7.19      2.91 o 
  -9   0   3       56.84       52.81      2.30 o 
  -7   0   3       14.10       19.36      1.05 o 
  -5   0   3      988.27     1096.68     22.85 o 
  -1   0   3       46.05       28.38      1.21 o 
   1   0   3       56.09       84.03      1.97 o 
   3   0   3        1.36        2.26      0.36 o 
   5   0   3       23.58       22.03      0.80 o 
   7   0   3       52.07       48.38      1.73 o 
 -10   1   3        0.82        2.48      0.80 o 
  -9   1   3       12.63       13.89      1.19 o 
  -8   1   3       48.14       41.88      1.46 o 
  -7   1   3       47.42       42.93      1.90 o 
  -6   1   3       43.54       41.09      0.97 o 
  -5   1   3      376.16      420.04      8.36 o 
  -4   1   3      940.46     1100.56     16.50 o 
  -3   1   3     3888.14     3907.65    153.42 o 
  -2   1   3       22.20       16.93      0.69 o 
  -1   1   3      748.20      633.01     13.47 o 
   0   1   3      314.39      346.99      6.13 o 
   1   1   3      275.15      250.90      5.21 o 
   2   1   3       32.02       27.45      0.63 o 
   3   1   3      338.57      299.95      4.52 o 
   4   1   3       92.69      101.97      1.73 o 
   5   1   3        6.55        9.49      0.36 o 
   6   1   3       18.51       22.66      0.88 o 
   7   1   3        2.87        1.40      1.77 o 
   8   1   3      223.61      257.46      9.55 o 
   9   1   3       28.80       30.01      2.55 o 
 -10   2   3       16.54       19.38      1.52 o 
  -9   2   3        3.82        3.32      0.98 o 
  -8   2   3       57.02       52.05      1.60 o 
  -7   2   3      150.75      149.55      3.16 o 
  -6   2   3       74.18       78.92      1.79 o 
  -5   2   3       52.56       50.72      1.13 o 
  -4   2   3      595.61      673.98      9.95 o 
  -3   2   3       11.32        6.55      0.90 o 
  -2   2   3      378.97      385.42      7.13 o 
  -1   2   3      672.77      582.87     11.06 o 
   0   2   3     1659.73     1593.22     25.38 o 
   1   2   3      147.70      164.60      2.95 o 
   2   2   3      421.35      417.58      6.29 o 
   3   2   3      804.71      804.69     13.64 o 
   4   2   3        9.46        7.15      0.31 o 
   5   2   3        3.57        5.60      1.37 o 
   6   2   3       51.15       48.17      3.57 o 
   7   2   3       74.60       77.68      2.08 o 
   8   2   3       17.71       20.41      2.70 o 
   9   2   3        2.01        5.21      2.31 o 
 -10   3   3        6.36        7.31      0.99 o 
  -9   3   3       28.05       24.73      2.61 o 
  -8   3   3        1.60       -0.02      0.63 o 
  -7   3   3        0.26        1.88      0.63 o 
  -6   3   3       73.96       68.65      1.35 o 
  -5   3   3      634.10      590.57      8.95 o 
  -4   3   3       83.15       75.36      1.55 o 
  -3   3   3      399.69      418.09      7.83 o 
  -2   3   3      341.85      295.18      5.29 o 
  -1   3   3      105.98       90.45      2.22 o 
   0   3   3      273.63      264.39      4.58 o 
   1   3   3      305.41      306.28      5.67 o 
   2   3   3        0.06        2.82      0.35 o 
   3   3   3        8.34       11.10      0.83 o 
   4   3   3      156.61      151.02      3.05 o 
   5   3   3       42.79       44.16      1.37 o 
   6   3   3       17.43       16.29      0.92 o 
   7   3   3        9.73       12.42      0.79 o 
   8   3   3        0.01       -0.87      0.87 o 
   9   3   3       99.87       84.34      6.96 o 
 -10   4   3        5.07       10.03      1.54 o 
  -9   4   3        0.00        1.22      0.80 o 
  -8   4   3        9.91        9.47      1.11 o 
  -7   4   3       83.46       79.62      1.72 o 
  -6   4   3       77.25       67.52      2.52 o 
  -5   4   3      139.57      158.54      2.77 o 
  -4   4   3      171.64      201.81      3.55 o 
  -3   4   3       18.12       11.16      0.70 o 
  -2   4   3      225.43      268.94      4.98 o 
  -1   4   3      257.57      231.94      4.51 o 
   0   4   3     1130.82     1073.87     18.44 o 
   1   4   3      133.44      154.64      2.74 o 
   2   4   3      404.74      449.71      8.60 o 
   3   4   3      711.66      758.35     15.70 o 
   4   4   3       41.47       31.41      1.05 o 
   5   4   3        0.00        0.37      0.59 o 
   6   4   3       27.21       24.24      2.09 o 
   7   4   3       46.70       53.80      2.08 o 
   8   4   3       69.52       78.43      4.21 o 
   9   4   3        6.24       13.55      3.79 o 
 -10   5   3        0.24       -0.86      1.31 o 
  -9   5   3       34.06       35.36      1.31 o 
  -8   5   3      132.52      120.47      3.25 o 
  -7   5   3      615.87      656.61     14.81 o 
  -6   5   3      515.13      525.27      8.52 o 
  -5   5   3      105.49      102.43      1.92 o 
  -4   5   3      162.89      147.93      2.96 o 
  -3   5   3      426.72      431.15      7.95 o 
  -2   5   3      436.59      465.64      8.76 o 
  -1   5   3      420.17      373.07      7.26 o 
   0   5   3        0.00        0.55      0.54 o 
   1   5   3     1819.10     1800.02     33.76 o 
   2   5   3       92.97      100.70      1.99 o 
   3   5   3       50.12       72.73      3.40 o 
   4   5   3      119.08      118.63      3.08 o 
   5   5   3       22.66       24.65      1.18 o 
   6   5   3        2.08        2.49      0.64 o 
   7   5   3       21.33       24.60      1.23 o 
   8   5   3        2.65        3.96      1.13 o 
 -10   6   3        7.66       10.32      1.71 o 
  -9   6   3       60.07       57.48      2.45 o 
  -8   6   3        0.44        0.10      0.81 o 
  -7   6   3      519.77      553.19     10.80 o 
  -6   6   3      203.92      208.33      4.02 o 
  -5   6   3      119.35      131.06      2.45 o 
  -4   6   3      249.19      218.96      4.08 o 
  -3   6   3      220.00      226.24      4.26 o 
  -2   6   3      184.24      216.34      4.16 o 
  -1   6   3     1830.95     1856.57     37.67 o 
   0   6   3      370.89      345.31      6.61 o 
   1   6   3      236.01      219.08      3.86 o 
   2   6   3     1300.18     1383.03     27.54 o 
   3   6   3      295.53      340.50      9.18 o 
   4   6   3      134.42      127.54      3.19 o 
   5   6   3       84.46       80.95      2.54 o 
   6   6   3       39.30       40.91      1.66 o 
   7   6   3       59.35       60.73      2.38 o 
   8   6   3        2.92        3.40      1.00 o 
 -10   7   3        1.09       -0.42      1.34 o 
  -9   7   3        3.42        2.29      1.30 o 
  -8   7   3        8.20        8.89      0.66 o 
  -7   7   3      136.67      141.74      3.49 o 
  -6   7   3      589.77      597.27     11.14 o 
  -5   7   3      176.13      183.64      3.31 o 
  -4   7   3        4.19        1.15      1.77 o 
  -3   7   3       77.49       68.09      1.65 o 
  -2   7   3       11.09       19.27      0.88 o 
  -1   7   3     1101.16     1183.45     22.69 o 
   0   7   3        5.71        3.99      0.76 o 
   1   7   3      984.15     1051.74     19.45 o 
   2   7   3     1414.08     1503.64     27.63 o 
   3   7   3       50.09       42.07      1.76 o 
   4   7   3       32.72       37.09      1.31 o 
   5   7   3      187.21      182.37      5.96 o 
   6   7   3       58.05       58.98      2.69 o 
   7   7   3       25.96       24.60      1.40 o 
   8   7   3        0.11        2.24      1.22 o 
 -10   8   3        1.31        1.02      1.25 o 
  -9   8   3        3.30        2.32      0.75 o 
  -8   8   3        8.98        9.94      0.87 o 
  -7   8   3       20.11       20.43      1.38 o 
  -6   8   3        3.17        4.12      1.68 o 
  -5   8   3       97.45       95.82      1.95 o 
  -4   8   3       95.66       88.39      1.95 o 
  -3   8   3        0.05       -0.26      0.47 o 
  -2   8   3       62.87       67.27      1.61 o 
  -1   8   3      335.31      381.76      7.26 o 
   0   8   3       14.17       21.99      0.90 o 
   1   8   3      142.11      146.52      3.62 o 
   2   8   3      102.90       91.34      2.38 o 
   3   8   3       12.95       14.52      0.41 o 
   4   8   3       21.49       19.56      1.15 o 
   5   8   3        0.51        3.55      0.90 o 
   6   8   3        9.64        6.59      1.16 o 
   7   8   3       82.94       90.80      3.66 o 
   8   8   3        4.02        6.39      1.60 o 
 -10   9   3        1.68        3.32      1.73 o 
  -9   9   3        0.59       -0.52      0.85 o 
  -8   9   3       64.53       60.45      2.75 o 
  -7   9   3      376.80      383.94      8.30 o 
  -6   9   3       10.53        9.04      0.79 o 
  -5   9   3       12.42       14.20      0.95 o 
  -4   9   3        3.10        4.99      0.62 o 
  -3   9   3       58.75       60.52      1.50 o 
  -2   9   3      793.84      777.82     14.64 o 
  -1   9   3      310.50      335.31      6.44 o 
   0   9   3       53.25       54.01      1.35 o 
   1   9   3      176.79      186.72      4.02 o 
   2   9   3       27.49       22.14      0.75 o 
   3   9   3        2.57        2.56      0.35 o 
   4   9   3       18.27       18.81      1.18 o 
   5   9   3        3.20        3.29      0.84 o 
   6   9   3       48.07       37.23      2.14 o 
   7   9   3        1.88        2.65      1.09 o 
   8   9   3        1.94        0.39      1.58 o 
 -10  10   3        6.01        7.06      1.86 o 
  -9  10   3        0.06        1.18      1.15 o 
  -8  10   3       70.83       64.16      3.24 o 
  -7  10   3       98.07       99.78      2.97 o 
  -6  10   3       27.94       25.73      1.15 o 
  -5  10   3      290.33      282.31      5.68 o 
  -4  10   3      106.27      114.92      3.32 o 
  -3  10   3       48.78       41.44      1.20 o 
  -2  10   3        1.41        0.51      1.07 o 
  -1  10   3      288.78      309.32      5.98 o 
   0  10   3      348.59      337.42      6.39 o 
   1  10   3       70.65       79.43      2.01 o 
   2  10   3      198.47      184.05      4.29 o 
   3  10   3       89.60       82.28      1.74 o 
   4  10   3       62.52       65.30      2.28 o 
   5  10   3       23.40       23.82      1.82 o 
   6  10   3      206.80      186.36      8.65 o 
   7  10   3        5.35        6.65      1.72 o 
   8  10   3        4.41        3.42      1.25 o 
  -9  11   3        1.79        2.05      1.18 o 
  -8  11   3       13.49       14.55      1.39 o 
  -7  11   3      768.99      822.56     21.25 o 
  -6  11   3        1.09       -0.26      1.15 o 
  -5  11   3        2.30        3.28      0.77 o 
  -4  11   3       51.10       48.70      1.72 o 
  -3  11   3       20.63       17.29      0.94 o 
  -2  11   3      461.39      508.49      9.64 o 
  -1  11   3      190.62      160.33      3.59 o 
   0  11   3      170.64      163.84      3.22 o 
   1  11   3       17.49       18.67      0.88 o 
   2  11   3        0.78        0.56      2.06 o 
   3  11   3      116.74      118.50      2.34 o 
   4  11   3      216.57      215.02      5.80 o 
   5  11   3       27.30       28.92      2.07 o 
   6  11   3       41.64       32.88      3.18 o 
   7  11   3        9.10        5.38      2.62 o 
   8  11   3        1.10        3.17      1.59 o 
  -9  12   3       15.98       17.51      1.75 o 
  -8  12   3       55.23       59.16      2.88 o 
  -7  12   3       44.22       41.03      3.10 o 
  -6  12   3      993.00     1031.27     23.36 o 
  -5  12   3      111.30      107.48      3.47 o 
  -4  12   3       69.70       78.23      4.13 o 
  -3  12   3        4.21        2.75      0.61 o 
  -2  12   3       14.08       19.69      0.94 o 
  -1  12   3       53.03       70.83      1.68 o 
   0  12   3      246.70      279.43      5.58 o 
   1  12   3        0.00       -0.21      0.49 o 
   2  12   3       48.55       35.60      1.20 o 
   3  12   3      244.00      228.32      4.61 o 
   4  12   3      198.95      199.07      3.99 o 
   5  12   3       62.65       56.57      4.68 o 
   6  12   3       18.88       17.99      2.78 o 
   7  12   3        0.68        0.44      1.59 o 
   8  12   3        7.80        6.25      1.64 o 
  -9  13   3       36.57       50.21      5.21 o 
  -8  13   3       16.23       17.41      1.53 o 
  -7  13   3        7.03        4.09      0.94 o 
  -6  13   3      135.98      127.24      4.11 o 
  -5  13   3      140.09      137.30      3.30 o 
  -4  13   3       16.07       17.07      0.94 o 
  -3  13   3       27.03       25.74      1.14 o 
  -2  13   3       68.26       69.08      1.83 o 
  -1  13   3      402.13      434.17      7.93 o 
   0  13   3       32.87       26.11      1.26 o 
   1  13   3      459.65      498.46     11.11 o 
   2  13   3      214.02      211.70      8.70 o 
   3  13   3      106.52       94.28      2.09 o 
   4  13   3      140.27      141.30      3.76 o 
   5  13   3        3.57        1.92      1.79 o 
   6  13   3        1.95        4.21      2.27 o 
   7  13   3       23.58       13.64      2.51 o 
  -9  14   3        0.28       -1.15      2.17 o 
  -8  14   3        0.01       -0.37      1.07 o 
  -7  14   3        6.25        7.08      0.84 o 
  -6  14   3       36.05       30.72      1.42 o 
  -5  14   3       54.87       56.20      2.49 o 
  -4  14   3       14.38       17.78      1.02 o 
  -3  14   3        0.79        0.62      0.63 o 
  -2  14   3      109.85      118.68      2.74 o 
  -1  14   3       32.18       32.06      1.86 o 
   0  14   3      200.98      192.44      4.35 o 
   1  14   3       97.36      111.35      3.46 o 
   2  14   3       36.86       38.22      3.00 o 
   3  14   3      346.42      343.63      7.97 o 
   4  14   3       14.67       14.40      0.77 o 
   5  14   3        0.00        3.23      1.79 o 
   6  14   3        1.12        4.64      2.63 o 
   7  14   3        8.69        6.86      2.25 o 
  -8  15   3        0.82        3.19      2.36 o 
  -7  15   3       23.48       28.89      4.49 o 
  -6  15   3       29.06       26.60      1.26 o 
  -5  15   3        4.11        6.28      1.28 o 
  -4  15   3      324.89      325.65      9.02 o 
  -3  15   3        1.64        0.57      0.68 o 
  -2  15   3       20.80       18.10      1.55 o 
  -1  15   3      158.26      170.84      4.07 o 
   0  15   3      171.99      179.58      5.57 o 
   1  15   3      356.25      353.17      8.88 o 
   2  15   3       14.90       11.90      0.78 o 
   3  15   3        0.39       -0.35      0.61 o 
   4  15   3        7.28        5.35      0.68 o 
   5  15   3        0.08        0.89      2.46 o 
   6  15   3        2.59        8.78      2.95 o 
   7  15   3        2.24        0.25      2.07 o 
  -8  16   3       37.78       39.33      5.04 o 
  -7  16   3       25.24       25.54      2.76 o 
  -6  16   3        9.14        8.76      1.17 o 
  -5  16   3       40.13       38.03      1.78 o 
  -4  16   3        1.96        1.39      0.92 o 
  -3  16   3       42.91       43.62      1.61 o 
  -2  16   3       80.05       80.58      2.47 o 
  -1  16   3       79.96       72.34      2.40 o 
   0  16   3        4.22        0.75      0.74 o 
   1  16   3      572.99      640.62     15.24 o 
   2  16   3        0.21        0.23      0.58 o 
   3  16   3       17.79       20.67      1.13 o 
   4  16   3        0.73        0.19      0.83 o 
   5  16   3       13.13       18.67      2.54 o 
   6  16   3        0.28       -1.83      1.83 o 
  -8  17   3       18.28       19.81      3.02 o 
  -7  17   3        5.33        3.57      1.53 o 
  -6  17   3        0.72        1.64      1.83 o 
  -5  17   3        3.20        3.31      1.11 o 
  -4  17   3      105.94       97.60      3.47 o 
  -3  17   3       56.74       45.27      2.01 o 
  -2  17   3       40.15       38.48      5.34 o 
  -1  17   3      155.01      157.04      4.82 o 
   0  17   3       20.14       22.50      2.01 o 
   1  17   3      184.84      178.72      4.69 o 
   2  17   3       74.28       64.12      2.54 o 
   3  17   3        2.11        2.21      0.60 o 
   4  17   3       32.11       27.78      1.97 o 
   5  17   3       13.02       14.79      2.70 o 
   6  17   3        1.17       -0.16      2.02 o 
  -7  18   3        0.88       -0.67      1.53 o 
  -6  18   3        0.30        1.88      1.49 o 
  -5  18   3        0.03        1.13      1.38 o 
  -4  18   3      216.03      227.43     10.41 o 
  -3  18   3      225.10      216.74      6.83 o 
  -2  18   3        0.34        0.83      1.30 o 
  -1  18   3      175.38      181.10      5.32 o 
   0  18   3        1.52        2.23      1.71 o 
   1  18   3       16.79       13.93      1.27 o 
   2  18   3       10.71        8.06      1.06 o 
   3  18   3        2.41        2.40      0.70 o 
   4  18   3       26.53       19.71      1.61 o 
   5  18   3        6.86        5.01      3.06 o 
   6  18   3        0.32       -1.34      2.43 o 
  -7  19   3        3.88        5.64      2.53 o 
  -6  19   3        1.62        1.50      3.29 o 
  -5  19   3        0.01        0.75      1.26 o 
  -4  19   3       30.43       25.54      1.85 o 
  -3  19   3        0.55        0.09      1.37 o 
  -2  19   3      191.51      203.87      7.19 o 
  -1  19   3       44.90       49.26      2.57 o 
   0  19   3        0.00        1.12      1.22 o 
   1  19   3        0.35        0.96      0.93 o 
   2  19   3        0.43       -0.35      0.80 o 
   3  19   3       21.05       20.06      1.67 o 
   4  19   3       52.85       72.05      5.66 o 
   5  19   3        9.22       10.68      2.25 o 
  -6  20   3        4.52        4.22      1.86 o 
  -5  20   3       17.56       18.91      4.82 o 
  -4  20   3        0.65       -0.07      1.48 o 
  -3  20   3       17.28       13.49      1.49 o 
  -2  20   3       49.73       55.94      7.36 o 
  -1  20   3        7.95        9.95      1.36 o 
   0  20   3        5.26        5.12      1.77 o 
   1  20   3       41.60       43.33      2.01 o 
   2  20   3       53.49       58.98      2.78 o 
   3  20   3       17.17       21.93      1.80 o 
   4  20   3       11.05        9.29      2.59 o 
   5  20   3       14.23       14.40      3.90 o 
  -5  21   3       32.23       36.19      4.46 o 
  -4  21   3        0.63        0.57      1.33 o 
  -3  21   3        4.98        7.77      2.58 o 
  -2  21   3       13.97       11.25      1.26 o 
  -1  21   3      111.23      120.86      5.10 o 
   0  21   3       10.34       12.29      1.62 o 
   1  21   3       69.05       70.43      3.61 o 
   2  21   3        8.03        4.29      1.76 o 
   3  21   3       12.26        9.60      1.58 o 
   4  21   3        2.64       -3.54      3.54 o 
  -5  22   3        1.40        0.73      1.04 o 
  -4  22   3       11.33        8.00      1.38 o 
  -3  22   3        8.55        9.53      1.92 o 
  -2  22   3       37.98       41.41      2.62 o 
  -1  22   3       45.74       55.89      3.13 o 
   0  22   3        0.95       -0.06      1.29 o 
   1  22   3        0.00        1.02      1.66 o 
   2  22   3      112.14      120.61      6.83 o 
   3  22   3        6.07        4.84      2.76 o 
  -4  23   3        2.28        1.28      1.43 o 
  -3  23   3        0.62        1.22      1.98 o 
  -2  23   3        4.17        2.74      1.44 o 
  -1  23   3       12.67       13.93      1.98 o 
   0  23   3        1.08        1.72      1.75 o 
   1  23   3       21.32       19.26      1.84 o 
   2  23   3       12.69        8.03      1.54 o 
  -2  24   3       18.44       15.89      1.94 o 
  -1  24   3        1.37       -1.38      1.38 o 
   0  24   3        2.61        4.10      1.38 o 
   1  24   3       60.45       63.49      3.51 o 
 -10   0   4       13.32       11.40      2.25 o 
  -8   0   4       16.00       12.45      1.20 o 
  -6   0   4      156.05      200.03      5.92 o 
  -2   0   4     1447.21     1427.45     35.47 o 
   0   0   4       19.29       21.66      0.99 o 
   2   0   4        0.26        1.61      0.51 o 
   4   0   4     1290.17     1463.13     39.80 o 
   6   0   4        0.91        0.35      0.35 o 
   8   0   4        2.10        9.29      3.35 o 
 -11   1   4        6.45        6.65      1.95 o 
 -10   1   4        1.64        1.29      1.15 o 
  -9   1   4       12.97        7.24      1.12 o 
  -8   1   4       51.63       43.47      1.50 o 
  -7   1   4       69.81       66.09      1.72 o 
  -6   1   4        0.52        0.94      0.39 o 
  -5   1   4       42.43       36.27      0.92 o 
  -4   1   4      317.70      351.63      5.40 o 
  -3   1   4      540.05      508.93      8.53 o 
  -2   1   4      152.39      166.54      3.20 o 
  -1   1   4     2065.07     1968.08     38.27 o 
   0   1   4        0.07        0.67      0.36 o 
   1   1   4      122.50      118.56      1.96 o 
   2   1   4        7.40        4.38      0.36 o 
   3   1   4       45.14       57.24      2.23 o 
   4   1   4      145.93      162.95      3.31 o 
   5   1   4      132.16      141.62      2.41 o 
   6   1   4       16.91       14.36      2.31 o 
   7   1   4       64.54       71.89      2.50 o 
   8   1   4       53.41       43.63      2.87 o 
 -11   2   4        2.29        1.89      1.51 o 
 -10   2   4        0.01        0.87      1.81 o 
  -9   2   4        0.77        0.38      0.74 o 
  -8   2   4      262.19      227.48      5.70 o 
  -7   2   4       35.41       35.35      2.13 o 
  -6   2   4       90.08       77.82      1.77 o 
  -5   2   4        0.05        0.28      1.48 o 
  -4   2   4      317.67      379.27      5.77 o 
  -3   2   4      693.66      665.04     12.46 o 
  -2   2   4      109.28      112.37      2.37 o 
  -1   2   4      793.98      750.06     12.30 o 
   0   2   4       27.41       19.95      0.86 o 
   1   2   4      177.49      169.27      2.60 o 
   2   2   4      130.30      128.17      2.31 o 
   3   2   4      771.11      771.42     11.52 o 
   4   2   4       12.55       10.67      0.94 o 
   5   2   4       60.64       61.82      1.65 o 
   6   2   4       75.09       75.80      2.63 o 
   7   2   4        1.11        0.83      0.70 o 
   8   2   4        0.34        2.06      1.65 o 
 -10   3   4       59.40       61.54      3.06 o 
  -9   3   4       37.81       34.25      1.28 o 
  -8   3   4       44.13       37.52      1.22 o 
  -7   3   4      101.51       90.05      2.72 o 
  -6   3   4       12.79       15.42      1.73 o 
  -5   3   4      477.81      471.50      8.25 o 
  -4   3   4       26.19       24.93      0.68 o 
  -3   3   4      215.26      222.99      4.00 o 
  -2   3   4      536.44      504.01      9.42 o 
  -1   3   4      370.11      348.12      5.88 o 
   0   3   4     1044.94     1026.01     17.12 o 
   1   3   4       46.65       44.49      0.91 o 
   2   3   4       34.28       32.78      1.01 o 
   3   3   4       30.79       26.07      1.88 o 
   4   3   4      140.68      157.66      3.53 o 
   5   3   4        9.07       11.49      1.37 o 
   6   3   4        0.84        2.70      3.07 o 
   7   3   4        2.14        4.61      1.20 o 
   8   3   4       38.12       50.21      4.81 o 
 -10   4   4        1.31        2.44      1.24 o 
  -9   4   4        0.13       -0.40      0.68 o 
  -8   4   4       61.97       61.60      3.16 o 
  -7   4   4        0.87        0.66      0.56 o 
  -6   4   4       29.82       33.46      2.65 o 
  -5   4   4      203.38      216.46      7.03 o 
  -4   4   4        3.47        7.15      0.55 o 
  -3   4   4     3177.86     3148.29     90.75 o 
  -2   4   4      175.13      197.41      3.82 o 
  -1   4   4      434.61      453.31      7.51 o 
   0   4   4       79.42       60.13      2.96 o 
   1   4   4      394.97      403.73      8.57 o 
   3   4   4       20.76       17.20      0.83 o 
   4   4   4       17.43       15.47      1.88 o 
   5   4   4       42.10       45.06      2.49 o 
   6   4   4        3.63        2.83      0.90 o 
   7   4   4        7.84       11.28      1.22 o 
   8   4   4        7.92        3.52      2.33 o 
 -10   5   4       19.89       22.64      2.94 o 
  -9   5   4        4.75        3.49      0.80 o 
  -8   5   4        2.04        3.93      1.26 o 
  -7   5   4       58.69       55.89      1.42 o 
  -6   5   4        0.19        0.45      0.82 o 
  -5   5   4        0.47        0.34      0.75 o 
  -4   5   4      462.47      534.18      9.15 o 
  -3   5   4       13.12        9.38      0.67 o 
  -2   5   4       99.73       97.86      2.13 o 
  -1   5   4     2604.23     2665.74     78.25 o 
   0   5   4       48.96       58.90      1.19 o 
   3   5   4        0.50        3.45      1.69 o 
   4   5   4       37.34       30.90      1.20 o 
   5   5   4       38.14       34.32      1.46 o 
   6   5   4        1.04       -0.58      0.58 o 
   7   5   4       37.83       41.63      2.48 o 
   8   5   4        7.48        8.85      4.10 o 
 -10   6   4        3.84        4.14      1.12 o 
  -9   6   4        3.32        2.33      1.55 o 
  -8   6   4        0.14       -0.08      0.98 o 
  -7   6   4       45.30       54.95      1.50 o 
  -6   6   4        2.26        3.92      0.64 o 
  -5   6   4      117.98      120.23      2.29 o 
  -4   6   4      153.30      156.00      3.29 o 
  -3   6   4       33.30       50.94      1.45 o 
  -2   6   4       81.67       83.06      1.89 o 
  -1   6   4     1290.03     1321.99     24.25 o 
   0   6   4        0.53        0.71      0.51 o 
   2   6   4      557.32      577.13      9.71 o 
   3   6   4      142.44      144.23      3.79 o 
   4   6   4        3.83        4.26      0.79 o 
   5   6   4       11.41       10.68      1.00 o 
   6   6   4       29.93       30.09      1.49 o 
   7   6   4       12.16       11.98      1.49 o 
   8   6   4        0.18       -0.39      2.18 o 
 -10   7   4        5.27        6.62      1.37 o 
  -9   7   4        3.67        2.48      0.68 o 
  -8   7   4        0.49        2.03      0.62 o 
  -7   7   4       21.29       19.08      0.90 o 
  -6   7   4     1023.97     1087.14     19.71 o 
  -5   7   4      554.95      537.71      9.41 o 
  -4   7   4       62.45       71.75      2.25 o 
  -3   7   4        4.80        9.31      0.79 o 
  -2   7   4      265.59      274.26      6.56 o 
  -1   7   4      403.04      429.02      8.11 o 
   0   7   4      178.09      211.39      3.95 o 
   2   7   4       29.86       17.85      0.61 o 
   3   7   4       10.98       10.03      1.07 o 
   4   7   4        3.55        3.59      0.71 o 
   5   7   4       11.92       11.47      0.92 o 
   6   7   4        0.01        0.03      0.81 o 
   7   7   4        0.52       -0.83      1.25 o 
   8   7   4        0.35       -0.77      1.95 o 
 -10   8   4        3.32        5.43      1.53 o 
  -9   8   4        1.44        4.94      1.18 o 
  -8   8   4      105.13       99.10      3.05 o 
  -7   8   4       51.49       48.40      3.94 o 
  -6   8   4        7.63        7.31      1.18 o 
  -5   8   4       10.17       13.02      1.32 o 
  -4   8   4        4.45        5.28      0.60 o 
  -3   8   4        9.91        9.99      0.87 o 
  -2   8   4      352.97      421.68      7.96 o 
  -1   8   4      809.38      798.98     14.90 o 
   0   8   4      186.24      192.90      3.78 o 
   1   8   4        3.09        1.92      0.60 o 
   2   8   4      409.47      457.21      8.19 o 
   3   8   4       12.24       15.09      1.06 o 
   4   8   4       26.50       21.93      1.43 o 
   5   8   4        5.16        4.89      0.92 o 
   6   8   4       13.23       13.30      1.32 o 
   7   8   4       12.49       10.54      1.47 o 
   8   8   4       18.94       17.09      3.13 o 
 -10   9   4        3.46        3.55      1.47 o 
  -9   9   4        7.14        8.61      1.46 o 
  -8   9   4        0.66        1.37      0.90 o 
  -7   9   4      124.60      121.88      2.77 o 
  -6   9   4     1348.22     1408.05     24.98 o 
  -5   9   4     1065.73     1064.72     20.72 o 
  -4   9   4        1.61        1.81      0.56 o 
  -3   9   4       36.21       40.34      1.26 o 
  -2   9   4       14.14       14.64      1.49 o 
  -1   9   4       30.55       31.98      1.12 o 
   0   9   4        4.26        3.08      0.54 o 
   1   9   4      187.42      215.65      6.41 o 
   2   9   4       39.66       53.18      1.27 o 
   3   9   4       43.92       46.43      2.49 o 
   4   9   4        1.73        0.44      0.89 o 
   5   9   4       18.92       19.81      1.46 o 
   6   9   4        9.36        9.33      1.38 o 
   7   9   4       11.93       13.47      1.54 o 
 -10  10   4       12.32        9.99      1.46 o 
  -9  10   4        8.65       11.40      1.25 o 
  -8  10   4        0.02       -0.23      0.94 o 
  -7  10   4       23.85       25.64      2.47 o 
  -6  10   4      184.77      192.71      4.47 o 
  -5  10   4      232.86      210.44      4.83 o 
  -4  10   4      405.92      427.19      8.62 o 
  -3  10   4        4.28        3.94      1.09 o 
  -2  10   4        0.00       -0.09      1.14 o 
  -1  10   4      637.34      662.06     12.74 o 
   0  10   4       28.94       18.51      0.86 o 
   1  10   4       49.25       45.68      1.68 o 
   2  10   4        1.73        4.45      1.31 o 
   3  10   4        2.08        3.34      0.34 o 
   4  10   4        3.08        1.98      0.92 o 
   5  10   4       24.16       24.82      1.75 o 
   6  10   4       15.61       11.70      1.39 o 
   7  10   4       50.47       60.46      3.43 o 
  -9  11   4       10.96       10.81      2.14 o 
  -8  11   4        2.42        0.34      0.94 o 
  -7  11   4        0.91        2.16      0.74 o 
  -6  11   4       17.47       14.60      0.95 o 
  -5  11   4      803.54      821.90     17.61 o 
  -4  11   4       10.29        6.66      0.85 o 
  -3  11   4      141.97      147.09      5.88 o 
  -2  11   4      604.95      664.05     17.92 o 
  -1  11   4       21.06       26.59      1.53 o 
   0  11   4      239.11      205.44      4.29 o 
   1  11   4      198.44      184.20      4.27 o 
   2  11   4      702.16      761.39     16.14 o 
   3  11   4        7.24        7.02      0.50 o 
   4  11   4       80.35       83.31      2.89 o 
   5  11   4       20.69       20.88      1.81 o 
   6  11   4        1.19       -0.10      1.41 o 
   7  11   4       13.64        8.09      2.19 o 
  -9  12   4        6.42        8.25      1.53 o 
  -8  12   4        0.66        1.54      0.92 o 
  -7  12   4       21.56       22.50      1.82 o 
  -6  12   4        6.38        8.12      2.95 o 
  -5  12   4        0.00       -0.51      1.07 o 
  -4  12   4       97.92      111.74      2.83 o 
  -3  12   4       63.33       62.33      1.77 o 
  -2  12   4        0.12        0.29      0.61 o 
  -1  12   4        3.12        1.64      0.66 o 
   0  12   4      155.74      139.58      3.16 o 
   1  12   4        9.59        8.09      0.87 o 
   2  12   4      677.60      743.59     15.73 o 
   3  12   4       72.98       69.59      3.90 o 
   4  12   4       22.69       27.60      1.61 o 
   5  12   4       10.88       13.55      2.79 o 
   6  12   4        5.16        2.18      1.57 o 
   7  12   4        0.06        0.00      0.32 o 
  -9  13   4       54.22       81.66      5.83 o 
  -8  13   4        1.05        1.07      1.46 o 
  -7  13   4       35.59       34.75      1.73 o 
  -6  13   4       53.69       50.69      1.87 o 
  -5  13   4      116.47      124.89      3.60 o 
  -4  13   4        0.14        1.46      0.83 o 
  -3  13   4        2.26        2.24      1.10 o 
  -2  13   4       61.11       65.01      2.69 o 
  -1  13   4       10.43        6.66      0.74 o 
   0  13   4      520.89      553.91     11.03 o 
   1  13   4     1123.70     1115.33     23.38 o 
   2  13   4        1.35       -0.95      1.15 o 
   3  13   4        8.21        6.39      0.51 o 
   4  13   4        7.14        6.45      1.90 o 
   5  13   4        6.62        6.45      2.35 o 
   6  13   4        7.91        7.21      1.82 o 
   7  13   4        1.77        3.19      1.82 o 
  -9  14   4        0.00        2.65      2.60 o 
  -8  14   4        0.80        3.61      1.38 o 
  -7  14   4        3.19        3.86      1.57 o 
  -6  14   4      146.20      135.41      5.36 o 
  -5  14   4       53.48       49.61      2.05 o 
  -4  14   4       27.93       30.07      3.02 o 
  -3  14   4       68.40       71.82      2.10 o 
  -2  14   4       16.60       16.29      1.01 o 
  -1  14   4       12.08       10.89      1.32 o 
   0  14   4       56.86       67.47      2.77 o 
   1  14   4      922.37      943.26     27.36 o 
   2  14   4      159.93      178.99      9.82 o 
   3  14   4        2.46        1.51      0.61 o 
   4  14   4        3.26        5.12      0.36 o 
   5  14   4        3.34        4.36      1.86 o 
   6  14   4        9.22        3.65      1.93 o 
  -8  15   4       30.74       30.49      3.20 o 
  -7  15   4        3.21        4.16      1.01 o 
  -6  15   4       11.87       11.63      1.16 o 
  -5  15   4       87.67       85.10      2.83 o 
  -4  15   4       59.54       52.26      2.03 o 
  -3  15   4       58.36       49.22      1.71 o 
  -2  15   4       91.82       87.65      2.47 o 
  -1  15   4        0.46       -0.40      1.54 o 
   0  15   4        0.49        0.95      1.00 o 
   1  15   4       86.05       85.18      2.27 o 
   2  15   4       54.41       54.20      5.10 o 
   3  15   4       17.32       17.51      0.95 o 
   4  15   4       65.68       60.02      2.80 o 
   5  15   4        0.03        0.99      1.67 o 
   6  15   4       10.49       12.09      3.35 o 
  -8  16   4        1.26        3.26      2.77 o 
  -7  16   4       70.79       77.93      5.57 o 
  -6  16   4        0.26       -0.94      0.94 o 
  -5  16   4       10.82        6.76      1.01 o 
  -4  16   4       47.87       38.57      1.65 o 
  -3  16   4       23.60       20.74      1.25 o 
  -2  16   4        0.38        0.69      1.45 o 
  -1  16   4       20.34       16.12      1.18 o 
   0  16   4        0.01        0.34      0.87 o 
   1  16   4       80.49       83.28      3.05 o 
   2  16   4        9.03        4.86      1.05 o 
   3  16   4       43.84       34.66      1.53 o 
   4  16   4       39.93       43.26      3.87 o 
   5  16   4        0.06        1.83      2.57 o 
   6  16   4        1.40        0.54      2.71 o 
  -8  17   4        9.15       14.96      2.80 o 
  -7  17   4        5.40        3.91      1.24 o 
  -6  17   4        3.57        3.93      1.31 o 
  -5  17   4       43.47       39.53      2.11 o 
  -4  17   4        7.79        8.03      1.36 o 
  -3  17   4       49.19       44.63      3.87 o 
  -2  17   4        7.23        6.58      1.85 o 
  -1  17   4       24.96       21.35      1.57 o 
   0  17   4      107.70      107.22      6.68 o 
   1  17   4       15.11       18.99      1.94 o 
   2  17   4       93.85       92.53      3.37 o 
   3  17   4       20.66       14.57      1.34 o 
   4  17   4        3.14        0.86      1.98 o 
   5  17   4        1.17       -0.13      2.39 o 
  -7  18   4        0.31        2.54      1.15 o 
  -6  18   4        0.49        0.81      1.44 o 
  -5  18   4       78.85       84.09      4.14 o 
  -4  18   4        8.03        6.70      3.66 o 
  -3  18   4        3.91        3.27      2.10 o 
  -2  18   4       21.29       23.38      1.81 o 
  -1  18   4        6.00        5.54      1.01 o 
   0  18   4       45.88       39.31      1.88 o 
   1  18   4       13.48        9.03      1.23 o 
   2  18   4       11.58        8.15      0.97 o 
   3  18   4      132.92      159.18      6.14 o 
   4  18   4       41.98       42.88      4.37 o 
   5  18   4       26.97       27.19      4.07 o 
  -7  19   4        6.64        7.88      1.66 o 
  -6  19   4        6.34        8.82      2.33 o 
  -5  19   4        8.81       11.97      2.35 o 
  -4  19   4       30.09       26.08      2.40 o 
  -3  19   4      106.39      112.54      4.54 o 
  -2  19   4       10.74        9.68      1.47 o 
  -1  19   4        0.01        1.81      1.41 o 
   0  19   4        4.33        3.67      1.06 o 
   1  19   4       29.96       26.13      1.56 o 
   2  19   4        8.02        6.65      0.93 o 
   3  19   4       35.61       39.40      2.77 o 
   4  19   4       37.33       51.74      5.13 o 
  -6  20   4        7.51        4.78      2.31 o 
  -5  20   4       20.34       23.81      3.62 o 
  -4  20   4        0.01       -0.20      1.42 o 
  -3  20   4      120.95      113.57      6.73 o 
  -2  20   4        7.81        6.58      1.36 o 
  -1  20   4        0.25        1.76      1.37 o 
   0  20   4        0.00        3.19      2.15 o 
   1  20   4       23.89       33.93      2.37 o 
   2  20   4       26.04       32.11      2.18 o 
   3  20   4        2.24       -0.70      3.00 o 
   4  20   4       17.31       25.33      3.53 o 
  -5  21   4        0.05       -2.02      2.28 o 
  -4  21   4        1.27       -0.04      3.28 o 
  -3  21   4       18.77       21.52      7.19 o 
  -2  21   4        2.73        2.73      1.62 o 
  -1  21   4        0.49        0.07      1.17 o 
   0  21   4       14.00       11.09      1.96 o 
   1  21   4       33.42       33.86      2.37 o 
   2  21   4        0.93        0.74      1.09 o 
   3  21   4        4.53        4.45      2.36 o 
  -5  22   4       10.44       16.40      3.80 o 
  -4  22   4       18.47       20.18      6.55 o 
  -3  22   4        2.97        4.52      1.41 o 
  -2  22   4        1.31        6.29      1.91 o 
  -1  22   4        7.16        6.47      1.43 o 
   0  22   4        4.61        3.72      1.48 o 
   1  22   4       20.57       15.09      2.02 o 
   2  22   4        9.64        6.53      1.30 o 
  -3  23   4        9.91       11.62      2.06 o 
  -2  23   4       19.50       18.87      1.84 o 
  -1  23   4        0.00        0.48      1.44 o 
   0  23   4       13.97       10.03      1.93 o 
   1  23   4        4.99        6.77      1.62 o 
 -11   0   5        1.82        3.48      1.67 o 
  -9   0   5       22.86       19.46      1.50 o 
  -7   0   5      140.02      102.01      4.11 o 
  -5   0   5      118.25      146.59      4.11 o 
  -3   0   5      409.53      455.25     11.10 o 
  -1   0   5      116.06      135.45      3.16 o 
   1   0   5      212.72      188.56      5.75 o 
   3   0   5      409.28      436.86     10.64 o 
   5   0   5        1.04        1.51      0.44 o 
   7   0   5        4.03        8.38      2.85 o 
 -11   1   5        0.14       -0.51      2.88 o 
 -10   1   5        1.19        3.81      1.39 o 
  -9   1   5        1.59        0.03      0.31 o 
  -8   1   5        2.92        1.72      1.28 o 
  -7   1   5        4.19        2.21      1.06 o 
  -6   1   5       97.71       94.40      2.25 o 
  -5   1   5       78.10       81.58      2.02 o 
  -4   1   5       63.06       46.52      2.86 o 
  -3   1   5      530.33      517.69      8.42 o 
  -2   1   5      337.56      343.53      6.23 o 
  -1   1   5       83.43       64.02      1.54 o 
   0   1   5      157.72      144.60      2.35 o 
   1   1   5       11.67        6.46      1.03 o 
   2   1   5        6.49        9.19      0.72 o 
   3   1   5      141.10      143.82      2.71 o 
   4   1   5       56.07       48.52      1.04 o 
   5   1   5       30.68       30.19      0.79 o 
   6   1   5        3.15        3.46      2.03 o 
   7   1   5        1.62        2.35      1.47 o 
   8   1   5       13.31       16.19      1.75 o 
 -11   2   5        9.27        6.46      1.57 o 
 -10   2   5        0.02        2.25      2.30 o 
  -9   2   5       28.74       23.76      1.53 o 
  -8   2   5       12.29       12.42      0.96 o 
  -7   2   5       57.99       42.24      2.05 o 
  -6   2   5       14.56       13.77      1.06 o 
  -5   2   5      131.37      113.55      1.96 o 
  -4   2   5       51.14       58.29      1.33 o 
  -3   2   5     1412.67     1623.75     28.36 o 
  -2   2   5      318.24      300.02      5.60 o 
  -1   2   5       51.25       40.79      1.77 o 
   0   2   5        1.51        0.97      0.65 o 
   1   2   5       51.73       67.84      1.34 o 
   2   2   5       78.82       88.57      1.54 o 
   3   2   5       29.85       20.77      0.60 o 
   4   2   5      114.34      115.24      2.87 o 
   5   2   5        0.61        0.49      0.55 o 
   6   2   5        6.31        7.25      1.17 o 
   7   2   5       13.13       22.70      4.85 o 
   8   2   5       15.08       16.45      4.06 o 
 -10   3   5        0.15       -0.18      0.86 o 
  -9   3   5       45.79       35.30      1.77 o 
  -8   3   5        2.79        2.84      0.97 o 
  -7   3   5       30.78       29.43      1.12 o 
  -6   3   5        0.63        0.84      0.82 o 
  -5   3   5        5.18        3.22      0.38 o 
  -4   3   5      757.76      879.09     13.99 o 
  -3   3   5      119.02       87.43      2.01 o 
  -2   3   5      108.40       93.49      2.03 o 
  -1   3   5     1316.20     1372.49     23.31 o 
   0   3   5     1096.34     1033.89     22.32 o 
   1   3   5        0.25        1.08      0.38 o 
   2   3   5       30.58       26.68      0.80 o 
   3   3   5        2.59        0.16      0.27 o 
   4   3   5      128.70      129.76      2.50 o 
   5   3   5       63.12       68.02      5.55 o 
   6   3   5        4.10        5.74      2.05 o 
   7   3   5        9.26       17.30      1.92 o 
   8   3   5       11.48       15.18      2.95 o 
 -10   4   5        0.49        1.62      1.72 o 
  -9   4   5        5.89        5.77      0.95 o 
  -8   4   5       96.43       83.28      2.30 o 
  -7   4   5      287.42      281.11      5.97 o 
  -6   4   5       24.08       24.81      0.79 o 
  -5   4   5      217.96      209.25      6.11 o 
  -4   4   5       71.69       81.58      1.98 o 
  -3   4   5      983.61     1006.64     18.33 o 
  -2   4   5      265.27      301.29      5.14 o 
  -1   4   5      381.14      456.70      7.46 o 
   0   4   5      339.93      385.56      6.30 o 
   1   4   5       61.72       59.90      1.26 o 
   2   4   5        2.66        1.02      0.34 o 
   3   4   5        7.93        7.20      0.89 o 
   4   4   5       70.99       78.25      2.22 o 
   5   4   5       10.09        9.89      0.80 o 
   6   4   5        5.36        5.54      0.77 o 
   7   4   5        1.52       -0.48      1.97 o 
   8   4   5       10.22       10.32      2.76 o 
 -10   5   5       47.84       58.23      2.81 o 
  -9   5   5        3.27        2.15      0.96 o 
  -8   5   5        0.02        0.32      0.88 o 
  -7   5   5        0.44        1.27      0.63 o 
  -6   5   5       99.45       88.86      1.83 o 
  -5   5   5       90.50       99.32      3.48 o 
  -4   5   5      565.62      545.66     10.17 o 
  -3   5   5      122.55      161.21      9.71 o 
  -2   5   5      214.18      233.12      4.58 o 
  -1   5   5        1.58        1.46      0.53 o 
   0   5   5      177.68      206.36      3.59 o 
   1   5   5        2.51        0.44      0.75 o 
   2   5   5        4.83        3.51      0.40 o 
   3   5   5      129.47      115.44      2.31 o 
   4   5   5        3.65        3.73      0.60 o 
   5   5   5        0.62        0.67      0.61 o 
   6   5   5       21.47       20.67      1.23 o 
   7   5   5       24.34       24.54      1.79 o 
 -10   6   5       86.56      101.16      4.14 o 
  -9   6   5        0.10        1.55      0.84 o 
  -8   6   5       11.32       10.56      1.74 o 
  -7   6   5      358.94      342.29      6.58 o 
  -6   6   5        2.73        1.74      1.77 o 
  -5   6   5        7.04       11.75      0.81 o 
  -4   6   5       42.39       43.52      1.23 o 
  -3   6   5       30.90       24.57      0.95 o 
  -2   6   5      286.54      326.91      5.99 o 
  -1   6   5        0.02        0.31      0.46 o 
   0   6   5       71.57       89.24      4.67 o 
   1   6   5      537.26      542.06      9.37 o 
   2   6   5      160.75      159.98      3.87 o 
   3   6   5       69.45       66.94      1.53 o 
   4   6   5        7.58        9.54      0.73 o 
   5   6   5       23.81       26.83      1.46 o 
   6   6   5        0.30       -0.23      0.90 o 
   7   6   5        6.98        6.56      1.65 o 
 -10   7   5        0.00        0.99      1.01 o 
  -9   7   5        0.04        1.03      0.74 o 
  -8   7   5       42.19       43.47      2.17 o 
  -7   7   5       41.34       33.58      1.09 o 
  -6   7   5     1067.46     1098.22     19.72 o 
  -5   7   5      368.21      371.98      8.95 o 
  -4   7   5       62.04       66.41      1.76 o 
  -3   7   5       33.91       28.62      1.07 o 
  -2   7   5       23.82       19.81      0.87 o 
  -1   7   5       87.63       80.62      1.83 o 
   0   7   5       73.52       71.34      1.56 o 
   1   7   5        0.01        0.34      0.43 o 
   2   7   5       40.77       39.64      2.72 o 
   3   7   5       21.07       30.78      0.75 o 
   4   7   5        0.01       -0.29      0.83 o 
   5   7   5       18.19       16.62      1.52 o 
   6   7   5       23.08       20.67      1.34 o 
   7   7   5        6.33       12.06      2.00 o 
 -10   8   5       12.32       13.65      1.23 o 
  -9   8   5        6.57        7.51      0.83 o 
  -8   8   5        0.58        0.84      0.68 o 
  -7   8   5      321.80      329.33      7.94 o 
  -6   8   5       35.71       30.21      1.18 o 
  -5   8   5      211.67      200.77     10.19 o 
  -4   8   5        0.47       -0.71      0.71 o 
  -3   8   5       64.63       56.68      1.96 o 
  -2   8   5       37.60       28.81      1.05 o 
  -1   8   5       12.07       24.71      0.91 o 
   0   8   5       80.18       84.15      2.58 o 
   1   8   5      111.94      101.36      2.05 o 
   2   8   5      232.81      245.64      4.34 o 
   3   8   5      316.11      346.20      6.29 o 
   4   8   5      193.65      202.28      6.92 o 
   5   8   5       47.27       42.37      2.28 o 
   6   8   5       11.93        9.85      1.24 o 
   7   8   5       37.18       38.34      2.59 o 
 -10   9   5        0.58        1.77      1.41 o 
  -9   9   5       12.50       11.73      2.01 o 
  -8   9   5        7.44        7.66      0.76 o 
  -7   9   5       50.25       51.96      1.75 o 
  -6   9   5      978.46     1014.19     20.84 o 
  -5   9   5     1026.62     1036.68     20.34 o 
  -4   9   5       51.05       48.67      3.28 o 
  -3   9   5        0.31       -0.01      1.07 o 
  -2   9   5        0.01        0.69      0.77 o 
  -1   9   5       16.29       19.28      0.91 o 
   0   9   5       16.26       10.45      0.80 o 
   1   9   5      245.94      247.11      4.65 o 
   2   9   5       11.95        7.83      0.73 o 
   3   9   5      683.84      742.97     26.31 o 
   4   9   5      136.05      143.86      5.56 o 
   5   9   5      117.64      125.88      4.57 o 
   6   9   5        1.83        0.86      0.92 o 
   7   9   5       31.07       26.02      2.31 o 
 -10  10   5        6.44        9.60      1.33 o 
  -9  10   5        1.89        2.08      1.83 o 
  -8  10   5        5.19        5.11      1.90 o 
  -7  10   5       35.62       39.50      1.51 o 
  -6  10   5      466.29      476.73     10.06 o 
  -5  10   5      442.38      410.84      8.99 o 
  -4  10   5      198.35      201.23      4.47 o 
  -3  10   5       27.19       29.00      1.16 o 
  -2  10   5        0.99        0.30      0.60 o 
  -1  10   5       35.06       27.31      1.00 o 
   0  10   5        1.81        2.24      0.59 o 
   1  10   5      200.53      197.02      8.11 o 
   2  10   5      369.60      381.98      7.26 o 
   3  10   5       44.05       45.66      2.14 o 
   4  10   5       91.84       83.10      3.82 o 
   5  10   5       10.93        7.28      2.29 o 
   6  10   5       13.50        7.52      1.68 o 
   7  10   5        0.06        0.70      1.79 o 
  -9  11   5        1.07        0.68      0.96 o 
  -8  11   5        8.17        6.20      1.15 o 
  -7  11   5       19.69       17.86      2.61 o 
  -6  11   5      316.75      330.21     10.00 o 
  -5  11   5        1.38        1.04      1.12 o 
  -4  11   5        3.65        6.02      1.89 o 
  -3  11   5       70.35       72.51      2.08 o 
  -2  11   5       22.54       22.77      1.10 o 
  -1  11   5        4.59        6.93      0.80 o 
   0  11   5      129.99      124.25      2.98 o 
   1  11   5        3.39        4.40      0.56 o 
   2  11   5      372.66      374.27      9.63 o 
   3  11   5      156.39      153.71      8.10 o 
   4  11   5       53.39       42.29      2.28 o 
   5  11   5       14.61        6.13      1.91 o 
   6  11   5        0.03       -1.50      1.50 o 
   7  11   5       31.05       26.19      2.84 o 
  -9  12   5        0.13       -1.38      1.38 o 
  -8  12   5        4.60        4.56      0.96 o 
  -7  12   5       22.73       24.97      3.51 o 
  -6  12   5        3.22        3.19      1.95 o 
  -5  12   5        0.02        1.03      0.94 o 
  -4  12   5       16.11       14.77      1.04 o 
  -3  12   5        1.48        0.47      0.87 o 
  -2  12   5       13.49       13.54      1.03 o 
  -1  12   5      261.65      277.62      6.12 o 
   0  12   5        8.60        8.25      0.74 o 
   1  12   5      506.45      519.73     10.21 o 
   2  12   5        7.86        7.48      0.64 o 
   3  12   5       30.73       25.41      0.90 o 
   4  12   5       39.02       44.68      3.93 o 
   5  12   5        6.52        7.59      1.90 o 
   6  12   5        1.15       -1.69      1.69 o 
  -9  13   5        6.23        6.98      1.86 o 
  -8  13   5        2.57        1.87      1.20 o 
  -7  13   5        0.45       -0.86      1.06 o 
  -6  13   5        7.86       10.11      1.06 o 
  -5  13   5      108.13      103.11      3.40 o 
  -4  13   5      222.00      198.36      4.88 o 
  -3  13   5      239.60      242.20      5.28 o 
  -2  13   5        8.60        7.06      1.74 o 
  -1  13   5        5.16        5.91      0.86 o 
   0  13   5      155.73      163.19      6.64 o 
   1  13   5      113.91      113.58      2.93 o 
   2  13   5      183.85      186.27      5.92 o 
   3  13   5        9.20        8.65      0.64 o 
   4  13   5       19.79       12.61      1.97 o 
   5  13   5        2.33        3.96      2.52 o 
   6  13   5        6.34        3.87      2.11 o 
  -9  14   5       13.01       19.36      3.73 o 
  -8  14   5        0.72        0.10      2.75 o 
  -7  14   5        1.18        0.71      0.92 o 
  -6  14   5       51.26       45.13      3.53 o 
  -5  14   5       86.20       89.21      3.77 o 
  -4  14   5       18.49       17.05      1.42 o 
  -3  14   5       47.13       31.28      1.93 o 
  -2  14   5        3.23        4.08      0.77 o 
  -1  14   5      340.85      337.79      7.94 o 
   0  14   5      275.77      288.20      6.79 o 
   1  14   5       62.47       58.16      2.22 o 
   2  14   5      200.37      189.73      7.21 o 
   3  14   5        1.38        2.03      0.49 o 
   4  14   5        8.46       15.63      2.59 o 
   5  14   5        0.31       -0.39      1.93 o 
   6  14   5        3.95        7.40      2.03 o 
  -8  15   5       32.28       35.56      2.40 o 
  -7  15   5        2.89        3.00      1.09 o 
  -6  15   5       26.97       28.01      2.83 o 
  -5  15   5       53.15       48.99      2.00 o 
  -4  15   5       29.00       33.89      1.73 o 
  -3  15   5      382.68      339.53      8.25 o 
  -2  15   5      120.25       96.27      2.99 o 
  -1  15   5       58.60       59.88      4.64 o 
   0  15   5       25.50       25.91      1.29 o 
   1  15   5        1.13        1.30      0.75 o 
   2  15   5       76.50       74.52      2.13 o 
   3  15   5       17.36       18.86      0.98 o 
   4  15   5        0.23       -0.96      1.79 o 
   5  15   5        0.18        0.96      2.14 o 
   6  15   5        0.36        1.12      3.04 o 
  -8  16   5        3.63        6.85      1.40 o 
  -7  16   5        0.43        3.27      1.32 o 
  -6  16   5        0.72        1.85      1.34 o 
  -5  16   5       36.45       46.40      4.61 o 
  -4  16   5       56.18       51.34      2.55 o 
  -3  16   5       49.19       45.38      8.90 o 
  -2  16   5      205.63      184.64      5.08 o 
  -1  16   5        2.27        0.48      1.77 o 
   0  16   5       59.85       61.36      2.15 o 
   1  16   5        2.59        3.14      1.04 o 
   2  16   5        0.23       -0.67      0.67 o 
   3  16   5       15.07       19.01      1.58 o 
   4  16   5        2.22        0.54      2.55 o 
   5  16   5       10.76       15.85      3.38 o 
  -7  17   5        0.20       -0.77      2.36 o 
  -6  17   5       27.17       32.47      2.27 o 
  -5  17   5       54.59       51.71      2.96 o 
  -4  17   5        3.77        9.32      5.34 o 
  -3  17   5       19.92       18.47      1.58 o 
  -2  17   5        6.09        4.77      1.26 o 
  -1  17   5        5.59        6.03      1.06 o 
   0  17   5       14.93       11.61      1.08 o 
   1  17   5        3.02        3.03      0.79 o 
   2  17   5        0.00       -0.77      0.77 o 
   3  17   5       58.31       57.34      3.26 o 
   4  17   5       10.75        4.86      2.30 o 
   5  17   5       26.70       34.32      3.84 o 
  -7  18   5        7.01        9.28      1.87 o 
  -6  18   5        5.16        5.65      1.52 o 
  -5  18   5        4.85        3.10      1.56 o 
  -4  18   5        0.00        1.15      1.15 o 
  -3  18   5       36.61       41.03      2.87 o 
  -2  18   5        0.20       -1.76      1.76 o 
  -1  18   5       33.52       38.63      2.39 o 
   0  18   5       21.43       15.23      1.53 o 
   1  18   5        0.62        1.96      2.47 o 
   2  18   5        0.00        0.23      0.96 o 
   3  18   5        0.96        1.92      2.24 o 
   4  18   5       17.07       14.53      3.53 o 
  -6  19   5        4.00        1.43      1.38 o 
  -5  19   5        0.65        2.38      2.01 o 
  -4  19   5       48.76       51.34      2.92 o 
  -3  19   5       17.10       16.44      1.78 o 
  -2  19   5        9.90       10.98      1.77 o 
  -1  19   5        1.04       -0.03      1.42 o 
   0  19   5       11.94       11.40      1.27 o 
   1  19   5        4.10        3.29      0.94 o 
   2  19   5        0.53        0.51      1.18 o 
   3  19   5        3.38        2.97      2.05 o 
   4  19   5       14.37       11.24      2.84 o 
  -6  20   5        0.06       -0.54      2.29 o 
  -5  20   5        0.32       -0.17      1.81 o 
  -4  20   5       10.31       11.55      1.78 o 
  -3  20   5       14.03       15.10      1.88 o 
  -2  20   5        3.90        6.71      1.75 o 
  -1  20   5        0.08       -0.73      1.60 o 
   0  20   5        0.20        1.33      1.30 o 
   1  20   5        3.10        6.02      1.16 o 
   2  20   5        0.58        0.06      1.25 o 
   3  20   5       50.69       55.97      5.25 o 
  -5  21   5        0.35        0.77      1.43 o 
  -4  21   5        5.15        3.12      1.81 o 
  -3  21   5        1.34        1.98      2.40 o 
  -2  21   5        2.72        2.40      1.89 o 
  -1  21   5       65.74       75.73      4.80 o 
   0  21   5       41.92       49.09      3.09 o 
   1  21   5        0.12        0.23      1.19 o 
   2  21   5        4.14        5.40      2.05 o 
  -4  22   5       38.40       43.82      3.17 o 
  -3  22   5        0.00       -0.42      1.69 o 
  -2  22   5       24.53       25.89      2.68 o 
  -1  22   5       17.85       10.67      1.85 o 
   0  22   5        2.12        2.15      1.85 o 
   1  22   5       11.51        7.65      1.50 o 
  -2  23   5        5.36        5.29      1.77 o 
  -1  23   5        0.17       -0.12      1.52 o 
   0  23   5       18.19       14.40      1.97 o 
 -10   0   6       40.47       36.75      3.63 o 
  -8   0   6        4.88        3.55      1.13 o 
  -6   0   6      299.80      254.68      8.30 o 
  -4   0   6      509.24      430.50     11.73 o 
  -2   0   6     1249.39     1197.00     26.61 o 
   0   0   6      680.61      709.14     15.36 o 
   2   0   6      250.25      262.31      6.04 o 
   4   0   6      355.29      363.19      9.70 o 
   6   0   6       35.97       43.03      3.71 o 
 -10   1   6        0.10        0.50      1.09 o 
  -9   1   6       25.77       17.98      1.73 o 
  -8   1   6      207.83      159.18      4.99 o 
  -7   1   6      265.61      210.09      5.33 o 
  -6   1   6        2.42        4.08      1.14 o 
  -5   1   6       32.12       30.64      1.19 o 
  -4   1   6        3.80        5.77      0.70 o 
  -3   1   6      276.08      272.33      5.14 o 
  -2   1   6        0.14       -0.01      0.43 o 
  -1   1   6       18.02       22.01      0.77 o 
   0   1   6        7.03        2.82      0.41 o 
   1   1   6      105.34      116.31      2.06 o 
   2   1   6        0.89        3.11      0.41 o 
   3   1   6       97.98      105.53      2.05 o 
   4   1   6       46.77       47.94      1.16 o 
   5   1   6       59.63       60.03      1.39 o 
   6   1   6       22.98       23.72      2.18 o 
   7   1   6       14.98       18.50      2.68 o 
 -10   2   6        3.59        5.81      2.46 o 
  -9   2   6        5.92        5.14      1.33 o 
  -8   2   6       13.82       13.09      1.03 o 
  -7   2   6       37.93       32.39      3.01 o 
  -6   2   6       14.79       16.13      0.96 o 
  -5   2   6      167.09      171.90      3.66 o 
  -4   2   6      327.18      309.64      5.50 o 
  -3   2   6      633.66      672.96     12.33 o 
  -2   2   6      517.32      541.26      9.77 o 
  -1   2   6      690.16      729.32     13.61 o 
   0   2   6      112.21       91.25      4.77 o 
   1   2   6       27.90       30.25      0.77 o 
   2   2   6        0.40        1.44      0.79 o 
   3   2   6        0.49        1.11      0.41 o 
   4   2   6        4.55        4.08      0.36 o 
   5   2   6      112.46      110.11      3.22 o 
   6   2   6       46.58       36.03      2.03 o 
   7   2   6        8.30        9.45      1.90 o 
 -10   3   6       34.62       44.09      2.96 o 
  -9   3   6        0.19        0.34      1.47 o 
  -8   3   6       11.74       14.85      2.35 o 
  -7   3   6       36.58       39.11      2.02 o 
  -6   3   6        4.40        5.68      0.77 o 
  -5   3   6        0.07        1.23      1.38 o 
  -4   3   6      357.40      402.39      6.48 o 
  -3   3   6        7.94        5.80      2.24 o 
  -2   3   6      139.84      122.54      2.74 o 
  -1   3   6       12.23       12.29      0.79 o 
   0   3   6     1185.08     1298.46     25.65 o 
   1   3   6       35.11       45.77      1.10 o 
   2   3   6       61.28       54.09      2.04 o 
   3   3   6       71.05       73.39      1.54 o 
   4   3   6       78.01       72.54      1.65 o 
   5   3   6       11.34       10.41      0.86 o 
   6   3   6        2.71        2.95      0.85 o 
   7   3   6        6.03        2.84      2.32 o 
 -10   4   6        0.10        2.65      1.65 o 
  -9   4   6        0.03        0.58      1.28 o 
  -8   4   6        5.08        3.25      0.61 o 
  -7   4   6       14.42       12.66      0.64 o 
  -6   4   6       59.30       51.65      1.37 o 
  -5   4   6      545.64      539.77      8.80 o 
  -4   4   6       53.34       57.74      1.59 o 
  -3   4   6       13.44        6.65      0.70 o 
  -2   4   6       18.03       26.95      0.79 o 
  -1   4   6       86.70       85.44      1.68 o 
   0   4   6       39.66       59.43      1.27 o 
   1   4   6       10.15        8.61      0.63 o 
   2   4   6        6.94        5.64      0.51 o 
   3   4   6        6.00        5.44      0.39 o 
   4   4   6       47.40       48.23      1.72 o 
   5   4   6       10.14       10.28      0.87 o 
   6   4   6        1.22        3.42      1.02 o 
   7   4   6        7.76        9.67      2.60 o 
 -10   5   6        2.56        4.47      1.83 o 
  -9   5   6       11.22       11.86      0.99 o 
  -8   5   6        1.29        0.33      0.46 o 
  -7   5   6        6.94        5.76      0.59 o 
  -6   5   6        1.01        2.32      0.85 o 
  -5   5   6      549.80      551.52      9.19 o 
  -4   5   6     1016.48      970.89     18.03 o 
  -3   5   6       62.60       60.02      1.33 o 
  -2   5   6      643.92      676.62     11.43 o 
  -1   5   6      244.82      272.96      6.47 o 
   0   5   6        2.24        0.99      0.51 o 
   1   5   6       53.18       46.62      1.13 o 
   2   5   6      184.71      209.78      4.29 o 
   3   5   6       53.79       55.77      1.49 o 
   4   5   6        1.19        0.40      0.91 o 
   5   5   6       20.63       19.36      1.19 o 
   6   5   6        0.10       -0.64      0.83 o 
   7   5   6        2.63        2.73      2.28 o 
 -10   6   6       48.32       57.47      5.48 o 
  -9   6   6       10.50       12.10      1.24 o 
  -8   6   6        0.48        1.50      1.35 o 
  -7   6   6      124.93      122.01      2.84 o 
  -6   6   6      283.04      311.43      5.91 o 
  -5   6   6        4.55        3.90      1.80 o 
  -4   6   6      181.87      179.52      4.01 o 
  -3   6   6        9.45        6.71      0.75 o 
  -2   6   6      612.43      627.85     10.68 o 
  -1   6   6      424.71      462.57     10.24 o 
   0   6   6      195.74      234.39      4.03 o 
   1   6   6       33.81       32.45      2.20 o 
   2   6   6      229.70      254.10      5.36 o 
   3   6   6       64.64       62.67      1.57 o 
   4   6   6        6.69        7.47      1.16 o 
   5   6   6        0.16       -0.29      0.86 o 
   6   6   6        5.92        3.42      1.15 o 
   7   6   6        0.86        1.06      2.31 o 
 -10   7   6        2.36        1.68      1.22 o 
  -9   7   6        5.33        4.49      1.22 o 
  -8   7   6        0.70        1.93      1.06 o 
  -7   7   6        0.49        0.97      0.70 o 
  -6   7   6        5.03        6.80      1.40 o 
  -5   7   6     1067.85     1102.44     21.76 o 
  -4   7   6        2.87        1.05      0.95 o 
  -3   7   6      869.54      914.26     17.37 o 
  -2   7   6       13.62       16.37      0.90 o 
  -1   7   6       44.57       47.08      1.26 o 
   0   7   6        0.61        0.05      0.75 o 
   1   7   6        9.45        7.32      0.59 o 
   2   7   6      496.94      529.60     14.42 o 
   3   7   6      334.01      347.90     10.36 o 
   4   7   6       21.42       21.11      1.18 o 
   5   7   6        1.45        1.89      0.76 o 
   6   7   6        2.39        2.15      1.31 o 
 -10   8   6        0.33        3.81      5.50 o 
  -9   8   6        0.74        0.65      0.85 o 
  -8   8   6       33.64       33.72      1.24 o 
  -7   8   6        5.76        3.04      0.58 o 
  -6   8   6      183.39      202.19      5.54 o 
  -5   8   6        5.84        7.64      1.03 o 
  -4   8   6      335.53      354.00      6.77 o 
  -3   8   6        1.23       -0.66      0.66 o 
  -2   8   6        0.32       -0.44      0.91 o 
  -1   8   6      110.69      115.49      2.39 o 
   0   8   6        9.16       14.09      0.92 o 
   1   8   6      205.14      196.71      4.22 o 
   3   8   6        6.87        4.17      0.55 o 
   4   8   6       37.25       39.48      2.78 o 
   5   8   6        1.76        3.07      0.93 o 
   6   8   6        3.77        3.52      1.53 o 
 -10   9   6       45.45       47.48      4.86 o 
  -9   9   6        0.01        0.64      1.04 o 
  -8   9   6        0.03        0.80      0.59 o 
  -7   9   6        0.60        2.62      0.80 o 
  -6   9   6        8.86        9.90      0.89 o 
  -5   9   6       68.69       69.46      4.21 o 
  -4   9   6      225.47      218.74      4.91 o 
  -3   9   6       28.61       30.12      1.21 o 
  -2   9   6      124.29      124.81      2.90 o 
  -1   9   6       36.94       35.93      1.20 o 
   0   9   6        5.18        9.78      0.67 o 
   1   9   6        5.10        5.68      0.60 o 
   2   9   6      226.52      216.96      5.94 o 
   3   9   6      308.10      328.08     14.43 o 
   4   9   6        4.83        4.17      1.94 o 
   5   9   6        3.38        2.74      1.40 o 
   6   9   6        7.19        3.09      1.11 o 
 -10  10   6        0.23        0.61      1.55 o 
  -9  10   6        0.34        1.08      0.93 o 
  -8  10   6        3.57        4.81      0.75 o 
  -7  10   6       18.08       17.88      1.48 o 
  -6  10   6      525.88      560.78     24.53 o 
  -5  10   6        1.86        0.25      0.90 o 
  -4  10   6        1.09        1.84      2.14 o 
  -3  10   6        0.20       -0.32      0.67 o 
  -2  10   6        1.50        3.29      0.71 o 
  -1  10   6        8.15        4.14      0.68 o 
   0  10   6      174.42      164.05      3.27 o 
   2  10   6        0.00        0.06      1.01 o 
   3  10   6       84.51       74.03      2.06 o 
   4  10   6       42.66       44.87      1.89 o 
   5  10   6        2.52       -2.01      2.01 o 
   6  10   6        5.02        9.43      1.67 o 
  -9  11   6        1.36        1.89      1.03 o 
  -8  11   6        8.45        5.70      1.20 o 
  -7  11   6        4.61        0.92      2.56 o 
  -6  11   6       10.90       10.10      2.17 o 
  -5  11   6       44.21       42.58      1.81 o 
  -4  11   6      398.54      396.02      9.15 o 
  -3  11   6        0.63        2.73      2.13 o 
  -2  11   6        0.06       -0.83      0.83 o 
  -1  11   6        0.85        1.76      0.62 o 
   0  11   6        7.22        7.36      0.63 o 
   1  11   6       62.34       58.81      1.78 o 
   2  11   6      841.10      917.83     22.06 o 
   3  11   6       31.09       27.03      0.84 o 
   4  11   6        0.74       -0.06      1.51 o 
   5  11   6        9.83       11.98      2.08 o 
   6  11   6        2.13        5.24      1.76 o 
  -9  12   6       32.07       32.74      1.78 o 
  -8  12   6        8.45        9.61      1.65 o 
  -7  12   6       26.24       20.07      2.41 o 
  -6  12   6        0.21        0.84      0.98 o 
  -5  12   6      714.38      777.37     18.84 o 
  -4  12   6       14.56       14.04      1.00 o 
  -3  12   6      280.23      287.73      6.65 o 
  -2  12   6       43.25       37.72      1.42 o 
  -1  12   6      104.56      123.42      3.06 o 
   0  12   6       40.90       42.10      1.30 o 
   1  12   6        1.87        0.50      0.52 o 
   2  12   6       52.77       56.58      1.60 o 
   3  12   6       60.69       55.54      4.93 o 
   4  12   6        3.43        6.62      2.44 o 
   5  12   6        0.20        1.02      1.64 o 
   6  12   6        0.58       -0.83      1.69 o 
  -9  13   6       26.82       31.81      5.15 o 
  -8  13   6        2.13        1.54      1.85 o 
  -7  13   6       28.64       26.15      1.68 o 
  -6  13   6       54.08       60.83      7.53 o 
  -5  13   6      145.85      149.79      8.91 o 
  -4  13   6      103.51      103.26      9.16 o 
  -3  13   6        5.61        7.39      0.89 o 
  -2  13   6      212.82      206.82      4.86 o 
  -1  13   6        3.54        6.70      2.37 o 
   0  13   6       48.42       45.52      1.87 o 
   1  13   6       24.25       24.73      1.05 o 
   2  13   6       37.18       30.12      1.53 o 
   3  13   6        4.18        4.38      1.98 o 
   4  13   6       16.67       18.81      2.80 o 
   5  13   6       15.60       18.47      3.40 o 
  -8  14   6        4.90        2.82      3.85 o 
  -7  14   6        3.13        2.95      1.57 o 
  -6  14   6       10.76        9.92      1.68 o 
  -5  14   6       10.14       12.53      2.08 o 
  -4  14   6       13.50       15.88      5.39 o 
  -3  14   6       22.56       17.20      1.39 o 
  -2  14   6       58.51       56.81      2.07 o 
  -1  14   6       31.70       24.08      1.38 o 
   0  14   6        5.23        6.25      0.80 o 
   1  14   6       82.19       95.52      2.80 o 
   2  14   6       39.44       39.23      3.95 o 
   3  14   6        1.73        1.14      1.66 o 
   4  14   6        6.96        9.99      2.90 o 
   5  14   6        9.77       10.54      2.42 o 
  -8  15   6       26.97       27.24      2.57 o 
  -7  15   6       12.24       14.22      4.70 o 
  -6  15   6        1.67       -1.65      1.65 o 
  -5  15   6        0.11       -1.29      1.33 o 
  -4  15   6      194.11      188.95      6.58 o 
  -3  15   6       60.65       60.37      3.22 o 
  -2  15   6        6.92        7.22      1.08 o 
  -1  15   6       25.67       26.53      2.26 o 
   0  15   6        1.97       -0.40      1.33 o 
   1  15   6        2.49        1.04      0.72 o 
   2  15   6        0.15       -0.33      0.91 o 
   3  15   6        0.75        0.68      1.63 o 
   4  15   6       22.49       23.82      3.31 o 
   5  15   6        0.00       -1.28      1.82 o 
  -8  16   6        4.83        3.59      1.51 o 
  -7  16   6        2.97        5.35      1.33 o 
  -6  16   6        1.30        2.54      1.33 o 
  -5  16   6       16.23       16.23      1.81 o 
  -4  16   6        5.31        0.56      2.94 o 
  -3  16   6      107.47      111.22      6.91 o 
  -2  16   6       38.33       35.58      6.34 o 
  -1  16   6        5.99        7.47      1.82 o 
   0  16   6       16.84       12.61      1.25 o 
   1  16   6       21.83       23.17      2.37 o 
   2  16   6       38.53       40.77      3.47 o 
   3  16   6       15.06       31.15      3.85 o 
   4  16   6       85.51       92.97      7.52 o 
  -7  17   6       10.60        9.42      2.24 o 
  -6  17   6        3.47        1.45      1.79 o 
  -5  17   6       41.06       41.89      3.62 o 
  -4  17   6       22.49       24.73      5.53 o 
  -3  17   6        1.22        4.79      4.49 o 
  -2  17   6        0.18       -0.73      1.90 o 
  -1  17   6        0.02        1.64      0.83 o 
   0  17   6        0.98        0.43      0.91 o 
   1  17   6        6.54        7.99      0.94 o 
   2  17   6       11.23       12.69      1.61 o 
   3  17   6        3.09        6.33      2.31 o 
   4  17   6        4.06        6.30      2.44 o 
  -7  18   6       16.32       20.12      2.61 o 
  -6  18   6        4.95        9.93      2.16 o 
  -5  18   6       22.99       20.20      4.11 o 
  -4  18   6       58.92       53.33      3.41 o 
  -3  18   6        0.03        3.48      4.09 o 
  -2  18   6        0.58        2.33      2.31 o 
  -1  18   6        0.10       -0.06      1.30 o 
   0  18   6       13.56       10.70      1.25 o 
   1  18   6       34.54       39.89      5.30 o 
   2  18   6       11.22        9.98      4.90 o 
   3  18   6        0.31       -2.15      2.15 o 
   4  18   6       14.06       15.49      2.76 o 
  -6  19   6        1.18        2.81      1.44 o 
  -5  19   6        6.85        5.19      2.15 o 
  -4  19   6        0.28       -0.28      0.99 o 
  -3  19   6       29.56       25.78      2.15 o 
  -2  19   6        4.10        5.51      1.49 o 
  -1  19   6        4.57        2.04      2.10 o 
   0  19   6        0.49        0.57      1.17 o 
   1  19   6       34.57       30.82      2.45 o 
   2  19   6        0.06        4.09      1.73 o 
   3  19   6       31.81       27.60      4.22 o 
  -5  20   6       12.37       11.30      2.26 o 
  -4  20   6       39.34       37.11      2.53 o 
  -3  20   6        0.57       -1.45      1.45 o 
  -2  20   6        0.23        1.25      1.62 o 
  -1  20   6       19.42       28.16      2.73 o 
   0  20   6        0.04        0.35      1.67 o 
   1  20   6       16.87        9.96      1.60 o 
   2  20   6       10.55        7.37      2.52 o 
  -5  21   6        0.01       -2.98      2.98 o 
  -4  21   6        9.72        8.19      1.99 o 
  -3  21   6        3.16        2.70      2.07 o 
  -2  21   6       34.34       38.66      3.05 o 
  -1  21   6       15.79       18.99      2.41 o 
   0  21   6        0.73        1.30      2.08 o 
   1  21   6        3.65        4.63      1.36 o 
  -3  22   6        3.68        5.29      2.04 o 
  -2  22   6       59.62       53.11      3.62 o 
  -1  22   6       22.36       26.82      3.91 o 
   0  22   6       45.03       63.56      3.79 o 
  -9   0   7       20.22       14.48      2.07 o 
  -7   0   7        7.21        2.30      1.05 o 
  -5   0   7        0.00        3.59      1.16 o 
  -3   0   7       75.32       74.86      2.64 o 
  -1   0   7      397.43      381.52      9.06 o 
   1   0   7       14.98       10.10      0.72 o 
   3   0   7        3.50        4.54      0.67 o 
   5   0   7       49.24       38.77      2.32 o 
 -10   1   7        0.01        0.83      2.60 o 
  -9   1   7        5.38       11.11      1.78 o 
  -8   1   7       77.70       63.84      3.19 o 
  -7   1   7       21.98       15.25      1.01 o 
  -6   1   7      184.54      180.64      4.57 o 
  -5   1   7       54.20       49.21      2.02 o 
  -4   1   7       24.00       24.44      1.17 o 
  -3   1   7        6.07        5.51      0.90 o 
  -2   1   7       20.89       22.52      0.78 o 
  -1   1   7        0.10        0.57      0.68 o 
   0   1   7      525.49      580.34      9.34 o 
   1   1   7      364.25      394.66      7.20 o 
   2   1   7        0.34        0.25      0.57 o 
   3   1   7       63.51       73.41      3.72 o 
   4   1   7       59.81       62.49      1.42 o 
   5   1   7        2.80        3.11      1.44 o 
   6   1   7        1.71        1.14      4.17 o 
 -10   2   7        0.83        2.36      1.62 o 
  -9   2   7        0.32        1.93      1.68 o 
  -8   2   7        9.91        8.63      1.35 o 
  -7   2   7        6.77       14.80      1.23 o 
  -6   2   7      332.13      308.69      7.16 o 
  -5   2   7      372.97      371.69      9.27 o 
  -4   2   7       38.40       31.78      3.83 o 
  -3   2   7       54.82       61.18      1.69 o 
  -2   2   7      165.22      179.38      3.62 o 
  -1   2   7        0.78        2.39      0.67 o 
   0   2   7       68.64       81.67      1.63 o 
   1   2   7       94.12      115.43      3.88 o 
   2   2   7       14.25       13.65      1.56 o 
   3   2   7        9.95       14.86      1.24 o 
   4   2   7       19.86       19.05      1.01 o 
   5   2   7        6.75        3.84      0.89 o 
   6   2   7        0.61        2.73      1.52 o 
 -10   3   7        0.27        0.73      1.26 o 
  -9   3   7        0.44        1.24      1.04 o 
  -8   3   7        6.47        5.28      1.35 o 
  -7   3   7       86.65       63.51      4.23 o 
  -6   3   7      104.10      102.49      2.91 o 
  -5   3   7       10.97       16.06      0.66 o 
  -4   3   7       43.99       44.75      1.42 o 
  -3   3   7       45.99       40.64      2.81 o 
  -2   3   7      167.18      187.88      7.68 o 
  -1   3   7       70.52       74.35      2.15 o 
   0   3   7       21.51       17.43      1.80 o 
   1   3   7       49.14       44.67      1.21 o 
   2   3   7       13.00       14.08      0.67 o 
   3   3   7       21.84       24.63      0.95 o 
   4   3   7        0.72        0.67      0.43 o 
   5   3   7        2.16        1.69      1.01 o 
   6   3   7        0.25        1.73      2.55 o 
 -10   4   7        0.34       -0.36      1.18 o 
  -9   4   7        7.58        7.62      1.42 o 
  -8   4   7       14.16       13.55      1.64 o 
  -7   4   7       15.19       10.70      1.52 o 
  -6   4   7      156.67      144.18      3.32 o 
  -5   4   7        4.19        4.03      0.52 o 
  -4   4   7      165.32      170.86      3.91 o 
  -3   4   7       50.17       59.26      1.63 o 
  -2   4   7      142.09      140.14      3.16 o 
  -1   4   7       40.20       47.21      1.48 o 
   0   4   7       19.14       19.09      0.91 o 
   1   4   7       16.04       16.44      0.83 o 
   2   4   7       82.85       89.00      2.06 o 
   3   4   7      101.47      111.58      4.74 o 
   4   4   7       11.91       11.99      0.44 o 
   5   4   7        4.65        8.92      1.32 o 
   6   4   7        8.94       11.40      2.90 o 
 -10   5   7       30.42       34.64      4.98 o 
  -9   5   7        0.39        1.34      1.33 o 
  -8   5   7       17.62       16.80      3.96 o 
  -7   5   7        5.97        4.31      2.08 o 
  -6   5   7      493.07      468.15      9.75 o 
  -5   5   7      172.02      168.61      3.39 o 
  -4   5   7      106.85      111.60      2.61 o 
  -3   5   7      228.76      256.85      5.32 o 
  -2   5   7        6.45        5.49      1.11 o 
  -1   5   7       85.52      103.49      3.06 o 
   0   5   7       39.49       44.08      1.17 o 
   1   5   7        0.23        0.01      0.46 o 
   2   5   7        0.48        0.94      0.61 o 
   3   5   7        6.41        8.40      0.56 o 
   4   5   7        4.10        3.16      0.73 o 
   5   5   7       51.48       54.21      2.25 o 
   6   5   7       16.98       15.05      2.72 o 
 -10   6   7       12.46       18.40      4.22 o 
  -9   6   7        0.87        2.17      0.77 o 
  -8   6   7        3.28        2.99      0.69 o 
  -7   6   7       18.01       15.85      0.75 o 
  -6   6   7       29.46       28.52      0.85 o 
  -5   6   7     1010.09     1039.34     21.39 o 
  -4   6   7       21.16       26.48      0.81 o 
  -3   6   7      380.41      425.40      7.17 o 
  -2   6   7      252.10      253.70      4.46 o 
  -1   6   7        9.26       10.07      0.70 o 
   0   6   7        0.86        0.88      0.56 o 
   1   6   7        6.83        6.35      0.51 o 
   2   6   7       21.93       24.06      1.08 o 
   3   6   7       43.76       40.53      1.23 o 
   4   6   7       10.88       15.23      1.44 o 
   5   6   7       57.21       55.72      2.45 o 
   6   6   7        2.48        0.61      2.18 o 
 -10   7   7        0.04        2.22      1.85 o 
  -9   7   7       55.32       65.58      3.87 o 
  -8   7   7        9.01        9.17      1.57 o 
  -7   7   7       43.56       46.85      1.29 o 
  -6   7   7        0.28        0.69      1.02 o 
  -5   7   7      808.31      808.55     17.01 o 
  -4   7   7        0.39        0.53      0.72 o 
  -3   7   7       18.01       19.92      0.76 o 
  -2   7   7       74.48       62.36      1.45 o 
  -1   7   7       17.69       18.45      0.81 o 
   0   7   7      103.41      119.16      2.63 o 
   1   7   7       15.26       10.60      0.65 o 
   2   7   7       57.98       60.15      1.64 o 
   3   7   7      146.80      165.18      4.14 o 
   4   7   7      129.99      134.44      4.90 o 
   5   7   7        9.80        8.58      1.69 o 
   6   7   7       19.54       18.71      1.61 o 
 -10   8   7        9.75       13.19      2.06 o 
  -9   8   7       84.56      100.49      6.61 o 
  -8   8   7        1.92        2.12      0.64 o 
  -7   8   7        2.07        4.59      0.81 o 
  -6   8   7      292.16      313.42      7.44 o 
  -5   8   7       44.95       30.80      3.57 o 
  -4   8   7      292.14      266.22     11.28 o 
  -3   8   7       51.00       49.56      2.51 o 
  -2   8   7      148.77      150.95      3.22 o 
  -1   8   7       17.97       24.12      1.00 o 
   0   8   7       21.54       23.58      0.97 o 
   1   8   7        0.56        0.35      0.43 o 
   2   8   7       25.50       31.92      1.10 o 
   3   8   7       68.57       69.72      2.91 o 
   4   8   7       22.63       20.92      1.71 o 
   5   8   7       25.00       29.35      2.33 o 
   6   8   7        1.84        1.66      1.50 o 
 -10   9   7       17.57       21.94      5.90 o 
  -9   9   7        0.04        1.01      2.83 o 
  -8   9   7        0.16        0.60      0.70 o 
  -7   9   7      125.65      125.41      7.02 o 
  -6   9   7       11.33        8.61      1.28 o 
  -5   9   7      226.23      235.83      5.76 o 
  -4   9   7        8.54        9.15      2.14 o 
  -3   9   7       82.38       75.88      5.17 o 
  -2   9   7        4.89        2.88      0.61 o 
  -1   9   7      146.50      160.06      4.21 o 
   0   9   7       30.57       24.31      0.87 o 
   1   9   7       54.55       43.39      1.61 o 
   2   9   7        1.25        2.73      2.96 o 
   3   9   7      126.51      120.53      6.04 o 
   4   9   7       60.29       64.48      4.54 o 
   5   9   7       27.96       27.72      2.09 o 
   6   9   7        2.84        2.60      1.66 o 
  -9  10   7       28.21       33.66      2.88 o 
  -8  10   7        0.99        0.14      0.67 o 
  -7  10   7        5.96        6.24      1.97 o 
  -6  10   7       49.17       44.45      3.69 o 
  -5  10   7      186.90      191.94      8.13 o 
  -4  10   7       32.84       35.01      1.42 o 
  -3  10   7      182.06      182.74      4.42 o 
  -2  10   7       23.91       21.83      1.11 o 
  -1  10   7        0.78        1.08      0.59 o 
   0  10   7       60.17       56.60      2.57 o 
   1  10   7       54.83       58.85      1.64 o 
   2  10   7      104.79      122.47      2.94 o 
   3  10   7      118.96      106.80      3.17 o 
   4  10   7       84.07      103.50      5.52 o 
   5  10   7        2.05       -1.73      1.73 o 
   6  10   7        0.89        1.72      2.17 o 
  -9  11   7        5.25        6.30      1.72 o 
  -8  11   7        2.52        4.02      1.86 o 
  -7  11   7        5.19        5.24      1.21 o 
  -6  11   7       98.50       98.98      4.15 o 
  -5  11   7        0.90        0.92      1.25 o 
  -4  11   7       83.52       89.76      2.56 o 
  -3  11   7      192.06      155.56      3.84 o 
  -2  11   7       26.27       19.00      1.11 o 
  -1  11   7       26.51       21.68      0.97 o 
   0  11   7       78.35       87.07      2.20 o 
   1  11   7       28.84       24.50      1.12 o 
   2  11   7      403.17      382.53     11.13 o 
   3  11   7       39.84       40.75      1.77 o 
   4  11   7       91.99       92.28      5.53 o 
   5  11   7        0.04       -0.77      1.63 o 
  -9  12   7        1.42        0.15      0.96 o 
  -8  12   7        0.25       -1.62      2.19 o 
  -7  12   7       10.67       10.06      1.56 o 
  -6  12   7       32.02       31.55      3.04 o 
  -5  12   7       83.35       94.03      4.56 o 
  -4  12   7        6.42        1.77      1.08 o 
  -3  12   7       45.70       38.77      1.65 o 
  -2  12   7      307.61      267.54      7.94 o 
  -1  12   7       17.98       12.18      0.93 o 
   0  12   7       20.07       20.26      1.04 o 
   1  12   7        6.38        4.53      0.66 o 
   2  12   7        0.30       -0.59      0.59 o 
   3  12   7       52.56       45.82      4.21 o 
   4  12   7        8.54        9.78      2.87 o 
   5  12   7        1.11       -0.42      2.56 o 
  -9  13   7        4.20        5.91      2.00 o 
  -8  13   7        0.00        0.43      1.52 o 
  -7  13   7        0.46        4.01      2.52 o 
  -6  13   7        0.02        0.71      1.24 o 
  -5  13   7       81.06       78.99      8.07 o 
  -4  13   7       92.55       90.94      5.13 o 
  -3  13   7        0.71        1.28      1.06 o 
  -2  13   7      249.41      222.47      8.15 o 
  -1  13   7       78.46       73.62      7.18 o 
   0  13   7       30.42       27.33      1.54 o 
   1  13   7       10.56        8.47      1.04 o 
   2  13   7        0.26        1.85      0.69 o 
   3  13   7      104.98      100.42      7.48 o 
   4  13   7        6.59        6.77      2.26 o 
   5  13   7        3.88        5.83      2.24 o 
  -8  14   7        0.82        3.20      1.68 o 
  -7  14   7        0.00       -0.09      1.34 o 
  -6  14   7       31.01       30.42      3.90 o 
  -5  14   7        0.59        0.49      1.59 o 
  -4  14   7       12.28       11.49      1.63 o 
  -3  14   7        7.33        7.81      1.28 o 
  -2  14   7       40.87       35.64      2.07 o 
  -1  14   7       49.77       54.98      8.27 o 
   0  14   7       36.39       40.22      1.74 o 
   1  14   7        1.48        1.84      2.08 o 
   2  14   7        5.16       14.74      2.87 o 
   3  14   7       26.79       27.54      3.74 o 
   4  14   7        9.73       12.29      2.97 o 
  -8  15   7        0.05       -0.38      2.45 o 
  -7  15   7        1.02        2.24      1.42 o 
  -6  15   7       27.98       33.52      2.36 o 
  -5  15   7        4.16        4.41      2.19 o 
  -4  15   7       13.81       16.54      3.55 o 
  -3  15   7       15.31       15.88      1.81 o 
  -2  15   7       17.30       17.47      3.79 o 
  -1  15   7        3.30        6.82      2.49 o 
   0  15   7        1.46        2.31      0.72 o 
   1  15   7        3.51        2.98      1.60 o 
   2  15   7        0.32        1.66      1.01 o 
   3  15   7        0.05       -2.07      2.07 o 
   4  15   7       39.93       47.52      4.29 o 
  -7  16   7        0.48       -0.53      3.38 o 
  -6  16   7        0.37       -0.15      1.57 o 
  -5  16   7       32.28       30.68      4.34 o 
  -4  16   7       68.44       62.44     10.49 o 
  -3  16   7       29.05       29.35      1.96 o 
  -2  16   7       52.08       59.38      5.56 o 
  -1  16   7        8.59        5.41      1.15 o 
   0  16   7       65.35       53.04      4.38 o 
   1  16   7       44.84       45.97      2.98 o 
   2  16   7        5.17        7.61      1.94 o 
   3  16   7        0.10        0.22      0.78 o 
   4  16   7        2.10       -0.51      2.04 o 
  -7  17   7       29.98       37.11      5.59 o 
  -6  17   7        5.75        1.70      2.50 o 
  -5  17   7        9.70        9.96      3.67 o 
  -4  17   7       50.52       58.87      8.64 o 
  -3  17   7        1.39        0.40      1.91 o 
  -2  17   7        0.14       -0.85      1.18 o 
  -1  17   7        5.33        2.60      1.48 o 
   0  17   7        5.37        5.41      1.05 o 
   1  17   7       46.19       53.35      3.08 o 
   2  17   7        2.27        4.38      2.37 o 
   3  17   7        2.89        5.01      3.17 o 
  -6  18   7       14.77       17.64      2.03 o 
  -5  18   7        4.85        7.15      1.52 o 
  -4  18   7       22.10       18.19      2.00 o 
  -3  18   7        4.55        1.78      2.62 o 
  -2  18   7       12.99       21.49      2.11 o 
  -1  18   7        9.85       11.53      1.39 o 
   0  18   7        6.56        6.51      1.43 o 
   1  18   7        0.27        2.10      1.62 o 
   2  18   7        2.25        3.65      2.33 o 
   3  18   7        4.49        6.39      3.55 o 
  -6  19   7        0.04        1.77      1.88 o 
  -5  19   7        0.30       -0.01      2.16 o 
  -4  19   7       40.18       47.77      3.01 o 
  -3  19   7        1.99       -1.40      1.40 o 
  -2  19   7       16.15       16.69      3.03 o 
  -1  19   7        1.56        1.32      2.06 o 
   0  19   7       33.01       32.07      2.98 o 
   1  19   7       21.01       17.50      3.18 o 
   2  19   7        0.01        8.62      3.65 o 
  -5  20   7        0.17       -1.25      1.25 o 
  -4  20   7        4.68        3.78      2.08 o 
  -3  20   7        7.36       12.33      2.82 o 
  -2  20   7        1.05        0.84      1.34 o 
  -1  20   7        1.36        3.41      1.29 o 
   0  20   7       12.97       11.17      1.71 o 
   1  20   7        3.21        0.86      1.98 o 
  -3  21   7       18.23       12.63      2.17 o 
  -2  21   7        0.15       -1.20      2.05 o 
  -1  21   7        2.82        5.28      1.84 o 
   0  21   7        8.11        7.37      2.73 o 
 -10   0   8        0.02        1.44      1.63 o 
  -8   0   8       25.77       22.41      3.05 o 
  -6   0   8       38.07       44.76      2.50 o 
  -4   0   8      203.28      208.11      7.18 o 
  -2   0   8      135.03      144.95      4.49 o 
   0   0   8      452.52      460.33     12.86 o 
   2   0   8       60.75       66.59      2.40 o 
   4   0   8        8.60        8.32      1.08 o 
   6   0   8        0.15        1.46      2.18 o 
 -10   1   8        4.68        7.28      2.26 o 
  -9   1   8       20.31       19.31      2.78 o 
  -8   1   8       22.56       19.85      2.19 o 
  -7   1   8       10.21        3.32      1.63 o 
  -6   1   8        9.69        9.67      1.05 o 
  -5   1   8       14.37       11.83      0.97 o 
  -4   1   8        4.63        5.65      0.95 o 
  -3   1   8      100.04      108.87      2.77 o 
  -2   1   8       15.64       20.15      0.76 o 
  -1   1   8       11.92       15.06      0.92 o 
   0   1   8       36.24       32.53      0.98 o 
   1   1   8       67.75       65.92      1.62 o 
   2   1   8       77.07       71.63      1.72 o 
   3   1   8       21.65       18.54      1.50 o 
   4   1   8        0.47       -0.52      0.83 o 
   5   1   8        1.22        0.88      1.37 o 
   6   1   8        2.79        0.89      1.62 o 
 -10   2   8        0.25       -1.14      1.61 o 
  -9   2   8       19.90       20.20      1.88 o 
  -8   2   8       36.22       23.75      4.78 o 
  -7   2   8        8.27        5.95      1.22 o 
  -6   2   8      113.13       95.76      4.09 o 
  -5   2   8       23.01       22.92      1.28 o 
  -4   2   8      695.67      686.93     14.14 o 
  -3   2   8       74.26       70.74      1.60 o 
  -2   2   8       32.82       33.03      0.97 o 
  -1   2   8        0.91        0.58      0.62 o 
   0   2   8        3.28        4.58      0.51 o 
   1   2   8        0.35        0.67      0.44 o 
   2   2   8        0.65        0.48      0.55 o 
   3   2   8        0.28        0.45      0.99 o 
   4   2   8        6.11        4.36      0.56 o 
   5   2   8       22.17       20.52      1.72 o 
   6   2   8        0.30        4.94      3.33 o 
 -10   3   8       10.54       17.02      2.36 o 
  -9   3   8        0.09        1.39      1.44 o 
  -8   3   8        4.05        2.54      1.50 o 
  -7   3   8       71.49       61.42      3.37 o 
  -6   3   8       85.93       70.48      2.32 o 
  -5   3   8      183.22      173.41      5.07 o 
  -4   3   8      703.03      722.15     15.04 o 
  -3   3   8      174.86      163.79      3.88 o 
  -2   3   8      124.44      120.45      2.80 o 
  -1   3   8      182.19      196.84      3.74 o 
   0   3   8      116.24      131.22      3.04 o 
   1   3   8       33.81       30.59      2.19 o 
   2   3   8       16.36       17.06      0.80 o 
   3   3   8       58.28       56.89      1.53 o 
   4   3   8        0.45        1.38      0.46 o 
   5   3   8       10.29        9.95      1.70 o 
   6   3   8        2.42        2.88      2.26 o 
 -10   4   8        5.50        8.80      2.25 o 
  -9   4   8       17.17       13.08      2.11 o 
  -8   4   8        3.99        5.63      1.66 o 
  -7   4   8       51.45       33.54      5.39 o 
  -6   4   8      107.28      107.22      2.82 o 
  -5   4   8      260.54      255.76      5.30 o 
  -4   4   8      424.96      423.93      8.87 o 
  -3   4   8        4.33        3.45      0.76 o 
  -2   4   8       37.93       34.11      1.32 o 
  -1   4   8       31.62       30.93      1.27 o 
   0   4   8       70.40       81.38      4.17 o 
   1   4   8       28.80       29.74      1.32 o 
   2   4   8        9.98       10.45      0.72 o 
   3   4   8       14.62       13.32      1.49 o 
   4   4   8       50.43       49.95      2.78 o 
   5   4   8       10.16        8.35      1.14 o 
   6   4   8       32.05       27.13      3.53 o 
 -10   5   8        1.56        4.64      3.76 o 
  -9   5   8       10.78       10.50      4.17 o 
  -8   5   8        1.05        0.27      1.46 o 
  -7   5   8        1.09        1.51      0.67 o 
  -6   5   8       37.69       40.52      1.69 o 
  -5   5   8       17.94       16.26      0.79 o 
  -4   5   8      452.94      466.12     10.01 o 
  -3   5   8      240.97      252.83      5.78 o 
  -2   5   8       39.04       44.42      1.47 o 
  -1   5   8       54.37       55.98      1.65 o 
   0   5   8        2.52        0.90      0.58 o 
   1   5   8       10.93       11.55      2.33 o 
   2   5   8        0.24       -0.48      0.48 o 
   3   5   8       62.41       67.89      1.79 o 
   4   5   8       11.87       14.19      1.73 o 
   5   5   8       16.21       11.90      1.48 o 
   6   5   8       17.73       11.40      3.66 o 
 -10   6   8        1.35       -0.54      1.36 o 
  -9   6   8        6.87        7.84      1.60 o 
  -8   6   8        6.22        7.73      1.45 o 
  -7   6   8       86.49       88.71      2.84 o 
  -6   6   8        0.58       -0.69      0.69 o 
  -5   6   8      352.28      372.62      8.33 o 
  -4   6   8      117.71      120.07      3.12 o 
  -3   6   8        9.83       11.28      2.40 o 
  -2   6   8       60.94       56.37      1.83 o 
  -1   6   8        1.32        1.74      0.75 o 
   0   6   8       63.77       70.95      2.28 o 
   1   6   8      120.87      135.34      4.49 o 
   2   6   8       30.86       37.10      1.36 o 
   3   6   8      129.63      129.83      4.67 o 
   4   6   8       29.60       25.50      1.65 o 
   5   6   8       10.97        8.62      1.49 o 
 -10   7   8        2.45        1.75      1.80 o 
  -9   7   8       27.83       27.37      3.54 o 
  -8   7   8        1.20        2.39      1.35 o 
  -7   7   8        0.00        0.24      0.80 o 
  -6   7   8        1.39        0.58      0.73 o 
  -5   7   8       73.14       67.10      2.67 o 
  -4   7   8        8.92        7.87      1.41 o 
  -3   7   8      173.20      174.10      3.51 o 
  -2   7   8       62.81       58.66      1.47 o 
  -1   7   8        2.13        1.66      0.58 o 
   0   7   8        0.91        0.70      0.80 o 
   1   7   8       41.26       43.37      1.28 o 
   2   7   8      229.32      221.26      6.08 o 
   3   7   8       20.69       17.30      1.41 o 
   4   7   8       57.18       67.23      8.83 o 
   5   7   8        5.77        5.78      1.41 o 
  -9   8   8        0.91       -1.31      1.31 o 
  -8   8   8        2.74        2.19      3.55 o 
  -7   8   8        4.30        3.39      0.43 o 
  -6   8   8        3.83        3.85      0.37 o 
  -5   8   8       66.66       70.70      3.08 o 
  -4   8   8      184.26      188.99      4.14 o 
  -3   8   8       45.73       55.93      1.74 o 
  -2   8   8       29.79       26.30      1.06 o 
  -1   8   8      103.76      110.46      3.03 o 
   0   8   8        1.29        1.75      0.50 o 
   1   8   8       54.27       53.84      1.55 o 
   2   8   8      367.42      362.21      8.30 o 
   3   8   8      118.41      126.68      6.40 o 
   4   8   8       62.70       65.27      3.68 o 
   5   8   8        5.83        3.96      1.35 o 
  -9   9   8       10.27       13.46      4.08 o 
  -8   9   8        9.68       11.72      4.85 o 
  -7   9   8       22.33       20.37      1.09 o 
  -6   9   8        5.25        4.09      1.49 o 
  -5   9   8       39.98       35.07      2.30 o 
  -4   9   8       28.76       25.97      1.03 o 
  -3   9   8        4.50        3.83      0.90 o 
  -2   9   8      512.52      498.40     11.21 o 
  -1   9   8       22.42       19.32      0.96 o 
   0   9   8        0.93        1.71      0.93 o 
   1   9   8        2.44        4.54      0.59 o 
   2   9   8       47.72       51.86      2.53 o 
   3   9   8        0.01       -1.56      1.57 o 
   4   9   8       22.91       29.49      2.34 o 
   5   9   8        0.18        0.19      1.33 o 
  -9  10   8       10.64       13.70      9.53 o 
  -8  10   8        0.55        3.40      1.56 o 
  -7  10   8       13.85       12.69      0.85 o 
  -6  10   8       15.04       13.02      1.71 o 
  -5  10   8        0.04        0.29      1.69 o 
  -4  10   8       13.32       19.99      1.91 o 
  -3  10   8       20.63       26.15      1.03 o 
  -2  10   8        5.24        5.24      1.67 o 
  -1  10   8       45.61       34.63      1.27 o 
   0  10   8       22.37       20.39      1.06 o 
   1  10   8        0.88        0.51      0.68 o 
   2  10   8       30.07       22.46      1.04 o 
   3  10   8      488.84      479.70     30.47 o 
   4  10   8        3.45        0.67      1.76 o 
   5  10   8        6.98        5.48      1.69 o 
  -9  11   8       78.82       83.31      6.19 o 
  -8  11   8        2.95        1.79      1.42 o 
  -7  11   8        3.87        5.51      2.38 o 
  -6  11   8       24.71       26.64      1.91 o 
  -5  11   8       49.11       61.56      2.98 o 
  -4  11   8      106.63      101.27      4.11 o 
  -3  11   8       12.21       15.50      0.90 o 
  -2  11   8        0.68        1.20      0.62 o 
  -1  11   8        0.02       -0.72      0.83 o 
   0  11   8       18.65       19.49      1.04 o 
   1  11   8        2.97        6.07      1.34 o 
   2  11   8      151.27      122.32      5.57 o 
   3  11   8       81.34       64.03      5.34 o 
   4  11   8        2.66        6.19      2.70 o 
  -8  12   8        0.18        3.98      1.53 o 
  -7  12   8        5.79        6.83      1.57 o 
  -6  12   8        6.25        5.84      1.62 o 
  -5  12   8       44.19       41.64      2.60 o 
  -4  12   8        2.82        0.36      1.49 o 
  -3  12   8        3.78        1.35      1.31 o 
  -2  12   8      164.00      163.85      4.03 o 
  -1  12   8        1.75        3.02      1.15 o 
   0  12   8        0.20        0.82      1.02 o 
   1  12   8        1.46        2.11      0.85 o 
   2  12   8      157.92      154.54      6.69 o 
   3  12   8       57.94       53.63      5.22 o 
   4  12   8        5.79       13.09      1.83 o 
  -8  13   8        1.82        1.58      1.84 o 
  -7  13   8       11.03        7.94      1.64 o 
  -6  13   8        0.83        5.51      3.43 o 
  -5  13   8       52.56       46.31      3.88 o 
  -4  13   8       23.17       27.05      2.11 o 
  -3  13   8      237.59      241.32     19.29 o 
  -2  13   8        0.43       -0.63      0.65 o 
  -1  13   8        3.02        1.92      0.94 o 
   0  13   8        0.08        0.62      0.85 o 
   1  13   8       14.44       13.98      1.94 o 
   2  13   8       62.77       66.91      2.70 o 
   3  13   8       19.36       22.62      3.07 o 
   4  13   8        0.67       -0.80      2.17 o 
  -8  14   8       20.45       27.18      2.56 o 
  -7  14   8        5.38        5.89      2.02 o 
  -6  14   8       65.76       65.76      3.37 o 
  -5  14   8        1.01       -0.87      1.29 o 
  -4  14   8      205.91      211.06      8.37 o 
  -3  14   8        0.48       -1.25      1.60 o 
  -2  14   8        1.19        0.90      1.47 o 
  -1  14   8        0.18        0.70      0.71 o 
   0  14   8        7.72        8.67      0.86 o 
   1  14   8        0.25        1.74      1.60 o 
   2  14   8        6.71        3.59      2.14 o 
   3  14   8        0.50        2.24      2.24 o 
  -7  15   8       26.92       34.32      2.43 o 
  -6  15   8       44.06       50.66      3.03 o 
  -5  15   8       51.73       58.48      3.15 o 
  -4  15   8      139.44      148.25     10.07 o 
  -3  15   8      136.30      160.15      6.87 o 
  -2  15   8        1.75        2.46      1.38 o 
  -1  15   8       16.78       15.56      1.44 o 
   0  15   8       13.69       10.37      0.88 o 
   1  15   8        5.61        8.31      1.51 o 
   2  15   8       22.89       23.32      3.60 o 
   3  15   8       21.34       16.58      3.68 o 
  -7  16   8        3.43        3.95      3.19 o 
  -6  16   8        8.89       15.06      2.29 o 
  -5  16   8       28.29       18.36      1.84 o 
  -4  16   8        0.04        0.94      1.45 o 
  -3  16   8        3.57        3.35      2.21 o 
  -2  16   8        9.55       12.46      1.61 o 
  -1  16   8       20.50       17.27      1.88 o 
   0  16   8        9.14        9.68      1.17 o 
   1  16   8        3.10        2.15      2.05 o 
   2  16   8        9.55       17.09      3.79 o 
  -6  17   8       24.89       23.50      2.35 o 
  -5  17   8        2.77        4.81      7.91 o 
  -4  17   8        1.15        5.75      1.95 o 
  -3  17   8       17.99       12.64      2.54 o 
  -2  17   8        7.03        0.90      1.50 o 
  -1  17   8        0.36        0.67      2.11 o 
   0  17   8       12.07       10.76      3.84 o 
   1  17   8        0.62       -0.25      2.58 o 
   2  17   8        0.91        5.70      3.43 o 
  -6  18   8        0.05       -1.73      1.73 o 
  -5  18   8        0.28        0.66      1.46 o 
  -4  18   8       46.74       52.97      3.34 o 
  -3  18   8        7.55        8.27      2.05 o 
  -2  18   8       32.91       33.54      3.62 o 
  -1  18   8       19.47       22.75      2.14 o 
   0  18   8        5.66        7.18      2.41 o 
   1  18   8        1.30        3.17      2.54 o 
  -5  19   8        1.61        5.96      2.17 o 
  -4  19   8        4.64        6.48      2.05 o 
  -3  19   8       54.00       59.83      7.49 o 
  -2  19   8        1.16       -0.26      1.38 o 
  -1  19   8        0.34       -1.40      1.62 o 
   0  19   8       25.67       37.93      3.94 o 
  -3  20   8        0.58       -0.26      1.51 o 
  -2  20   8       25.80       24.30      2.33 o 
  -1  20   8        1.20        2.92      4.76 o 
  -9   0   9        0.17        4.29      1.85 o 
  -7   0   9        2.62        5.94      2.07 o 
  -5   0   9      360.93      372.52     15.94 o 
  -3   0   9        4.92        5.94      1.35 o 
  -1   0   9       30.09       21.55      1.05 o 
   1   0   9       72.94       80.95      2.85 o 
   3   0   9        0.17       -0.19      0.60 o 
   5   0   9        0.48       -0.77      1.95 o 
 -10   1   9        5.21        3.77      2.03 o 
  -9   1   9        0.00        0.75      1.53 o 
  -8   1   9        0.00       -0.47      2.27 o 
  -7   1   9       27.26       32.66      2.41 o 
  -6   1   9      149.18      135.26      8.21 o 
  -5   1   9       10.40       11.08      2.39 o 
  -4   1   9        0.00        0.96      0.92 o 
  -3   1   9       93.60       94.62      6.82 o 
  -2   1   9       22.57       24.72      0.99 o 
  -1   1   9       19.14       13.62      0.63 o 
   0   1   9        3.31        3.65      0.61 o 
   1   1   9       37.97       45.84      1.30 o 
   2   1   9       98.87      104.12      2.66 o 
   3   1   9       10.20        8.97      0.61 o 
   4   1   9        9.82        9.67      1.89 o 
   5   1   9        6.10        8.78      2.07 o 
 -10   2   9        1.33        1.91      1.46 o 
  -9   2   9        9.89       12.52      2.94 o 
  -8   2   9       30.53       26.09      2.02 o 
  -7   2   9        0.96        0.82      1.26 o 
  -6   2   9        0.87        0.06      1.43 o 
  -5   2   9      521.48      510.82     18.43 o 
  -4   2   9        1.60        1.86      0.96 o 
  -3   2   9      116.23      115.25      2.86 o 
  -2   2   9        5.73        6.45      0.65 o 
  -1   2   9       13.40       11.17      0.74 o 
   0   2   9       25.43       20.15      0.93 o 
   1   2   9      133.24      131.71      7.54 o 
   2   2   9        0.00        0.18      0.88 o 
   3   2   9        4.43        4.52      1.99 o 
   4   2   9        1.97       -0.37      0.94 o 
   5   2   9        0.08        0.51      2.19 o 
 -10   3   9        0.40       -0.13      1.73 o 
  -9   3   9        3.23        2.90      1.58 o 
  -8   3   9        0.02        0.07      1.31 o 
  -7   3   9       25.82       25.12      2.18 o 
  -6   3   9       28.92       22.25      1.83 o 
  -5   3   9      317.00      303.44     10.50 o 
  -4   3   9      205.25      205.47      9.09 o 
  -3   3   9       24.04       24.37      2.35 o 
  -2   3   9       15.23       16.98      0.85 o 
  -1   3   9        4.36        2.29      1.38 o 
   0   3   9       68.44       64.68      3.34 o 
   1   3   9       67.11       54.37      1.91 o 
   2   3   9        6.63        5.81      0.63 o 
   3   3   9       47.51       41.76      3.73 o 
   4   3   9        8.45       10.35      1.24 o 
   5   3   9       18.17        7.93      2.48 o 
 -10   4   9        0.01        1.36      1.36 o 
  -9   4   9        1.60        1.22      4.26 o 
  -8   4   9       15.79       17.07      2.80 o 
  -7   4   9        0.55        0.72      3.43 o 
  -6   4   9       67.59       69.35      5.42 o 
  -5   4   9       49.03       41.77      7.22 o 
  -4   4   9      224.59      215.19      5.40 o 
  -3   4   9       16.10       18.58      1.10 o 
  -2   4   9       19.38       19.59      1.10 o 
  -1   4   9       31.31       35.09      3.50 o 
   0   4   9        0.01       -0.37      0.66 o 
   1   4   9        4.19        5.27      1.68 o 
   2   4   9       30.86       29.92      1.96 o 
   3   4   9       12.33        9.89      0.80 o 
   4   4   9       78.11       74.66      4.39 o 
   5   4   9        0.03       -0.99      3.01 o 
  -9   5   9       13.90       14.73      1.96 o 
  -8   5   9       16.92       15.36      1.81 o 
  -7   5   9        1.60       -1.19      1.26 o 
  -6   5   9       63.72       64.18      2.11 o 
  -5   5   9       46.88       50.59      2.49 o 
  -4   5   9      433.57      414.91     13.74 o 
  -3   5   9        4.63        5.64      0.98 o 
  -2   5   9       74.47       83.97      4.13 o 
  -1   5   9        3.16        5.55      0.82 o 
   0   5   9       30.61       33.62      1.61 o 
   1   5   9       28.54       24.29      1.03 o 
   2   5   9       17.55       19.51      1.09 o 
   3   5   9       14.90       13.13      1.06 o 
   4   5   9       18.79       27.72      2.23 o 
   5   5   9       20.50       19.51      2.95 o 
  -9   6   9        0.78       -0.11      1.34 o 
  -8   6   9       15.80       15.29      3.33 o 
  -7   6   9        8.46        7.76      1.52 o 
  -6   6   9        1.90        2.30      2.12 o 
  -5   6   9        4.36        7.55      1.93 o 
  -4   6   9        7.67        7.60      1.28 o 
  -3   6   9       12.09       11.41      1.12 o 
  -2   6   9        0.50        1.08      0.86 o 
  -1   6   9      147.25      140.25      7.20 o 
   0   6   9        0.10        0.65      0.60 o 
   1   6   9        4.48        3.28      0.75 o 
   2   6   9       19.84       17.51      2.37 o 
   3   6   9        5.08        5.15      1.88 o 
   4   6   9       36.19       36.85      4.34 o 
  -9   7   9       34.75       41.84      4.56 o 
  -8   7   9        3.56        0.02      2.56 o 
  -7   7   9        0.04        5.70      2.78 o 
  -6   7   9        4.69        3.66      0.82 o 
  -5   7   9       22.61       22.82      1.99 o 
  -4   7   9        0.13       -0.58      2.03 o 
  -3   7   9       69.43       65.82      3.10 o 
  -2   7   9      321.31      316.92     14.61 o 
  -1   7   9        1.83        3.90      0.92 o 
   0   7   9       15.28       14.10      2.74 o 
   1   7   9       49.06       57.14      2.15 o 
   2   7   9       39.15       39.63      1.90 o 
   3   7   9       14.12       14.08      1.91 o 
   4   7   9        0.16        0.89      1.49 o 
  -9   8   9       63.64       84.57      8.44 o 
  -8   8   9        7.52       11.45      1.63 o 
  -7   8   9       42.89       42.71      2.91 o 
  -6   8   9       16.00       13.79      1.05 o 
  -5   8   9       30.35       36.93      3.65 o 
  -4   8   9        0.60       -0.86      1.37 o 
  -3   8   9       59.48       52.21      2.04 o 
  -2   8   9       12.32       11.70      1.63 o 
  -1   8   9        8.76        6.14      0.77 o 
   0   8   9       50.91       52.63      2.12 o 
   1   8   9       31.49       33.78      1.53 o 
   2   8   9        0.29        0.75      1.01 o 
   3   8   9       24.76       18.97      3.03 o 
   4   8   9        0.23       -0.31      1.19 o 
  -9   9   9        0.05        1.08      1.59 o 
  -8   9   9        0.56        0.55      1.19 o 
  -7   9   9        0.80       -0.16      1.31 o 
  -6   9   9       44.94       44.15      3.68 o 
  -5   9   9        0.77        3.01      1.28 o 
  -4   9   9        0.58       -0.03      0.43 o 
  -3   9   9       73.00       75.45      2.24 o 
  -2   9   9      222.78      220.30      5.70 o 
  -1   9   9      159.79      139.27      5.72 o 
   0   9   9        3.58        3.74      0.67 o 
   1   9   9        0.20        1.86      1.00 o 
   2   9   9        1.82        1.21      0.87 o 
   3   9   9       44.53       45.13      4.26 o 
   4   9   9        0.01       -0.35      1.74 o 
  -9  10   9       30.24       36.70      2.78 o 
  -8  10   9       14.00       14.61      2.30 o 
  -7  10   9        1.58        3.68      2.80 o 
  -6  10   9        7.30        9.23      2.03 o 
  -5  10   9       16.68       14.23      1.49 o 
  -4  10   9        0.14       -1.22      1.60 o 
  -3  10   9        8.14       10.40      2.46 o 
  -2  10   9      143.49      143.04      3.78 o 
  -1  10   9      115.05      105.14      3.24 o 
   0  10   9       11.69       10.64      0.83 o 
   1  10   9        0.12       -0.62      0.62 o 
   2  10   9        2.68        6.05      2.14 o 
   3  10   9        1.37       -1.18      1.69 o 
   4  10   9        5.56        9.39      2.00 o 
  -8  11   9        0.77        2.53      1.68 o 
  -7  11   9        1.12        3.24      1.60 o 
  -6  11   9       29.41       24.66      2.14 o 
  -5  11   9       17.30       24.69      3.16 o 
  -4  11   9       14.36       17.81      1.78 o 
  -3  11   9       38.34       29.22      2.04 o 
  -2  11   9       19.65       17.41      1.06 o 
  -1  11   9      124.03      127.89      4.34 o 
   0  11   9        0.89        1.54      0.79 o 
   1  11   9        0.00        0.29      1.19 o 
   2  11   9        2.41       -0.61      1.83 o 
   3  11   9        2.49       -1.15      2.69 o 
  -8  12   9        0.02        0.07      1.52 o 
  -7  12   9       13.83       15.55      3.22 o 
  -6  12   9       28.44       31.51      3.69 o 
  -5  12   9       19.35       17.02      2.13 o 
  -4  12   9        3.90        3.78      0.78 o 
  -3  12   9       19.66       22.76      1.33 o 
  -2  12   9        5.77        8.06      2.32 o 
  -1  12   9        0.16        0.36      0.82 o 
   0  12   9       11.48       13.15      1.02 o 
   1  12   9        0.82       -0.70      0.80 o 
   2  12   9       10.59        9.15      2.19 o 
   3  12   9        4.43        1.61      1.86 o 
  -8  13   9        4.60        4.22      3.57 o 
  -7  13   9        2.82        5.74      2.67 o 
  -6  13   9        5.35        6.13      1.56 o 
  -5  13   9       99.38       92.84      4.19 o 
  -4  13   9        0.18        3.57      1.67 o 
  -3  13   9       12.71       14.91      1.88 o 
  -2  13   9        0.87        1.19      1.71 o 
  -1  13   9       12.90        9.38      1.66 o 
   0  13   9        5.86        5.08      0.73 o 
   1  13   9       25.82       31.01      2.16 o 
   2  13   9        0.23        1.37      3.23 o 
   3  13   9       33.41       23.87      4.14 o 
  -7  14   9       13.39       17.37      1.93 o 
  -6  14   9       11.58        9.12      2.55 o 
  -5  14   9       15.22       18.37      1.81 o 
  -4  14   9       10.42        6.58      1.52 o 
  -3  14   9        0.20       -1.41      1.50 o 
  -2  14   9       16.96       19.53      1.90 o 
  -1  14   9        1.57        3.45      1.60 o 
   0  14   9        0.15        1.03      0.92 o 
   1  14   9        3.91        7.40      3.11 o 
   2  14   9        0.96       -3.05      3.05 o 
  -7  15   9        2.75        7.01      1.99 o 
  -6  15   9        0.04        2.92      2.00 o 
  -5  15   9        1.47        1.15      1.37 o 
  -4  15   9       53.57       50.69      9.61 o 
  -3  15   9       33.79       41.16      2.92 o 
  -2  15   9        7.50       14.14      1.86 o 
  -1  15   9        0.72        1.20      1.23 o 
   0  15   9        3.62        7.00      1.66 o 
   1  15   9        2.41       10.17      3.18 o 
   2  15   9        5.68        5.94      3.06 o 
  -6  16   9        4.62        4.55      3.00 o 
  -5  16   9        4.85        8.17      1.94 o 
  -4  16   9        1.51       -0.51      1.33 o 
  -3  16   9        5.30        5.00      1.48 o 
  -2  16   9       10.34       12.99      1.81 o 
  -1  16   9       26.35       25.70      2.16 o 
   0  16   9        9.04       12.94      5.58 o 
   1  16   9        9.11        4.57      3.07 o 
  -5  17   9       18.55       27.69      2.44 o 
  -4  17   9        9.98       13.00      3.45 o 
  -3  17   9        1.03        2.80      4.71 o 
  -2  17   9        9.25        9.60      1.83 o 
  -1  17   9        0.17        0.27      1.60 o 
   0  17   9        2.86        3.87      1.37 o 
  -4  18   9        0.01        4.16      3.27 o 
  -3  18   9       17.35       19.51      3.90 o 
  -2  18   9        0.43        1.39      1.62 o 
  -1  18   9        2.56        1.67      1.45 o 
  -8   0  10        7.09       10.43      2.85 o 
  -4   0  10        4.15        1.06      2.65 o 
  -2   0  10       11.25       11.51      1.50 o 
   0   0  10       48.25       49.33      1.99 o 
   2   0  10       23.97       23.43      1.31 o 
   4   0  10       18.03       18.57      3.22 o 
  -9   1  10       15.29       19.54      2.07 o 
  -8   1  10        1.48        0.11      1.42 o 
  -7   1  10        0.26        1.32      1.30 o 
  -6   1  10        0.73        3.01      1.48 o 
  -5   1  10       74.10       72.45      7.60 o 
  -4   1  10      561.94      583.70     20.18 o 
  -3   1  10      246.43      271.23      9.50 o 
  -2   1  10       12.18       14.77      0.83 o 
  -1   1  10        1.29        1.47      0.72 o 
   0   1  10       11.65       19.94      0.85 o 
   1   1  10        4.15        3.21      1.01 o 
   2   1  10        0.42        0.62      1.10 o 
   3   1  10       40.62       39.56      2.27 o 
   4   1  10        0.65       -0.83      1.13 o 
  -9   2  10        0.07        2.26      3.70 o 
  -8   2  10       42.55       56.51      4.28 o 
  -7   2  10        6.12        4.47      2.75 o 
  -6   2  10        0.42        0.11      1.29 o 
  -5   2  10       30.67       39.42      2.30 o 
  -4   2  10       71.85       81.25      6.31 o 
  -3   2  10      339.05      351.16     10.34 o 
  -2   2  10        3.47        3.07      0.79 o 
  -1   2  10       33.55       33.04      2.38 o 
   0   2  10        9.60       11.75      1.47 o 
   1   2  10       28.50       24.80      2.10 o 
   2   2  10        1.15        0.67      0.75 o 
   3   2  10        1.05        0.97      1.59 o 
   4   2  10       17.29       16.17      3.18 o 
  -9   3  10        1.87        0.53      1.76 o 
  -8   3  10       22.10       22.96      4.21 o 
  -7   3  10       12.89        9.57      1.96 o 
  -6   3  10       14.68       19.43      1.80 o 
  -5   3  10       17.12       19.90      2.87 o 
  -4   3  10       11.12        8.54      2.38 o 
  -3   3  10       54.32       55.50      1.88 o 
  -2   3  10       83.92       87.44      4.44 o 
  -1   3  10        3.36        3.56      0.66 o 
   0   3  10        0.46        0.07      0.83 o 
   1   3  10       41.06       37.80      2.09 o 
   2   3  10       56.01       70.59     10.62 o 
   3   3  10        0.11       -1.37      1.44 o 
   4   3  10       19.36       13.35      2.32 o 
  -9   4  10       15.15       17.63      2.20 o 
  -8   4  10        5.30        6.27      1.34 o 
  -7   4  10        6.07        5.89      1.80 o 
  -6   4  10       51.43       55.18      4.33 o 
  -5   4  10       16.07       23.62      2.29 o 
  -4   4  10       27.02       28.59      3.26 o 
  -3   4  10      152.97      155.74      6.45 o 
  -2   4  10        2.39        3.36      1.11 o 
  -1   4  10        0.00       -0.52      0.57 o 
   0   4  10        4.55        2.03      0.79 o 
   1   4  10       12.32       13.34      1.72 o 
   2   4  10       76.55       89.22      8.79 o 
   3   4  10       11.94       12.97      1.62 o 
   4   4  10       49.21       45.67      4.89 o 
  -9   5  10        2.98        3.78      1.81 o 
  -8   5  10       33.09       32.64      5.37 o 
  -7   5  10        6.30        4.56      1.59 o 
  -6   5  10       40.86       40.94      2.80 o 
  -5   5  10      116.87      113.78      7.35 o 
  -4   5  10       46.56       42.35      3.76 o 
  -3   5  10       77.96       78.54      3.49 o 
  -2   5  10       13.36        8.20      1.69 o 
  -1   5  10        5.52        3.98      0.78 o 
   0   5  10        0.11        2.88      0.78 o 
   1   5  10        0.17        0.29      0.66 o 
   2   5  10        7.53        7.59      1.31 o 
   3   5  10       90.78       73.77      7.32 o 
   4   5  10        0.28        1.61      2.91 o 
  -9   6  10       17.55       20.29      2.61 o 
  -8   6  10        3.74       12.77      2.79 o 
  -7   6  10        2.63        1.60      2.34 o 
  -6   6  10       33.78       33.99      2.27 o 
  -5   6  10       30.05       29.60      3.53 o 
  -4   6  10       17.92       20.44      1.90 o 
  -3   6  10        1.59        1.74      1.52 o 
  -2   6  10       28.59       25.15      1.55 o 
  -1   6  10        5.42        6.56      1.03 o 
   0   6  10        2.37        2.16      1.15 o 
   1   6  10        0.02       -0.11      0.73 o 
   2   6  10       24.50       19.99      2.16 o 
   3   6  10       84.71       87.88      5.37 o 
  -9   7  10       58.98       79.82      7.29 o 
  -8   7  10        2.77        3.40      1.66 o 
  -7   7  10        0.02        1.40      1.93 o 
  -6   7  10       24.31       20.16      2.93 o 
  -5   7  10        3.30        5.95      1.37 o 
  -4   7  10       18.40       15.64      1.90 o 
  -3   7  10        1.82        1.48      1.78 o 
  -2   7  10       32.20       26.64      4.35 o 
  -1   7  10      103.72      106.21      6.10 o 
   0   7  10        0.98        2.01      2.00 o 
   1   7  10        2.24        1.86      2.07 o 
   2   7  10        5.57        4.23      2.11 o 
   3   7  10       11.85       15.75      2.15 o 
  -8   8  10       36.13       38.88      6.26 o 
  -7   8  10        0.00       -0.50      1.31 o 
  -6   8  10       51.17       47.35      2.89 o 
  -5   8  10       12.33       14.62      2.16 o 
  -4   8  10       71.18       72.95      3.79 o 
  -3   8  10        9.26        7.34      1.35 o 
  -2   8  10       62.92       63.17      2.91 o 
  -1   8  10        0.19        0.49      1.19 o 
   0   8  10       20.65       20.16      1.38 o 
   1   8  10        4.37        4.99      1.64 o 
   2   8  10        1.33        0.90      1.22 o 
   3   8  10        2.02        3.13      1.96 o 
  -8   9  10       19.33       17.29      3.79 o 
  -7   9  10        0.26       -1.06      2.96 o 
  -6   9  10        1.38        2.92      3.01 o 
  -5   9  10       39.19       43.95      4.50 o 
  -4   9  10        4.42        7.27      1.74 o 
  -3   9  10        4.06        3.80      1.57 o 
  -2   9  10        5.71        4.22      1.51 o 
  -1   9  10        2.84        2.71      0.96 o 
   0   9  10        0.03        1.70      0.94 o 
   1   9  10        8.52        5.51      1.19 o 
   2   9  10        1.20        0.79      1.07 o 
   3   9  10        0.15        0.94      1.44 o 
  -8  10  10        0.47        0.31      1.77 o 
  -7  10  10        0.15        0.21      1.79 o 
  -6  10  10       12.08       12.18      1.76 o 
  -5  10  10        5.84        8.95      1.89 o 
  -4  10  10        0.08       -1.26      1.59 o 
  -3  10  10      104.26      101.49      4.40 o 
  -2  10  10       44.31       38.21      1.65 o 
  -1  10  10       17.59       17.14      1.50 o 
   0  10  10       20.77       20.04      3.82 o 
   1  10  10        0.00       -0.10      1.48 o 
   2  10  10        0.23       -1.83      1.83 o 
   3  10  10        2.52        2.55      1.99 o 
  -8  11  10        2.82       -1.87      1.89 o 
  -7  11  10        8.33       14.98      3.19 o 
  -6  11  10        5.74        5.86      3.36 o 
  -5  11  10       15.37       11.46      1.77 o 
  -4  11  10        9.16        3.25      3.59 o 
  -3  11  10       27.68       26.69      2.45 o 
  -2  11  10        4.67        1.95      2.81 o 
  -1  11  10       64.86       68.64      3.29 o 
   0  11  10        9.70        7.06      1.62 o 
   1  11  10        0.70        3.36      2.53 o 
   2  11  10        1.24        2.15      1.99 o 
  -7  12  10        2.19        2.32      1.60 o 
  -6  12  10       42.98       44.04      3.25 o 
  -5  12  10        0.73        1.40      3.13 o 
  -4  12  10        3.29        7.34      1.72 o 
  -3  12  10        1.59        1.61      2.45 o 
  -2  12  10       22.37       28.50      2.04 o 
  -1  12  10       28.14       28.49      6.27 o 
   0  12  10        0.04        1.48      1.19 o 
   1  12  10        3.40        2.49      3.23 o 
  -7  13  10        1.03        0.75      1.90 o 
  -6  13  10       17.40       25.18      2.45 o 
  -5  13  10       14.17       10.66      2.85 o 
  -4  13  10       17.18       24.63      2.31 o 
  -3  13  10       13.96       14.70      2.84 o 
  -2  13  10        0.64       -1.09      2.64 o 
  -1  13  10       12.97        7.85      1.86 o 
   0  13  10        0.25        1.11      2.54 o 
   1  13  10        0.26        2.33      3.12 o 
  -6  14  10        7.49        9.78      4.24 o 
  -5  14  10       17.38       19.52      2.30 o 
  -4  14  10       52.13       58.88      5.70 o 
  -3  14  10        0.01        3.23      1.76 o 
  -2  14  10        4.85        9.15      4.00 o 
  -1  14  10        8.89        9.25      2.37 o 
   0  14  10        0.63        0.44      1.21 o 
   1  14  10        0.99        2.44      2.95 o 
  -6  15  10        0.09       -1.89      1.89 o 
  -5  15  10        1.45        2.66      1.68 o 
  -4  15  10        7.98        0.84      4.11 o 
  -3  15  10        3.51        3.87      1.87 o 
  -2  15  10       18.28       23.93      3.04 o 
  -1  15  10        5.59        4.43      1.59 o 
   0  15  10        6.55        4.57      2.27 o 
  -5  16  10       11.88        7.27      2.52 o 
  -4  16  10        4.26        5.54      1.78 o 
  -3  16  10      108.11      107.16      9.64 o 
  -2  16  10       18.48       23.55      3.58 o 
  -1  16  10        0.08       -1.26      1.26 o 
  -3  17  10       25.91       18.52      3.16 o 
  -9   0  11        9.42        6.77      2.12 o 
  -7   0  11       14.35        9.40      2.60 o 
  -5   0  11       64.30       45.90      4.37 o 
  -3   0  11        5.57        7.87      3.04 o 
  -1   0  11        0.48       -0.96      1.73 o 
   1   0  11        0.41        0.16      0.90 o 
   3   0  11        1.87        2.45      2.59 o 
  -9   1  11        0.21        1.59      1.59 o 
  -8   1  11        0.00        4.39      1.82 o 
  -7   1  11        0.56        1.58      2.81 o 
  -6   1  11        2.98        0.72      3.24 o 
  -5   1  11       88.13       82.58      4.06 o 
  -4   1  11      379.44      401.40     15.14 o 
  -3   1  11      103.76       95.91      4.54 o 
  -2   1  11        8.09       10.21      1.83 o 
  -1   1  11        0.04        1.21      1.23 o 
   0   1  11        6.82        5.22      1.42 o 
   1   1  11        5.53        9.74      1.29 o 
   2   1  11        2.75       -0.15      0.34 o 
   3   1  11        0.00        0.44      1.45 o 
  -9   2  11        4.16        7.06      3.46 o 
  -8   2  11        3.67        4.69      3.33 o 
  -7   2  11       22.01       22.65      2.77 o 
  -6   2  11        3.75        6.87      1.92 o 
  -5   2  11        0.26        0.22      1.48 o 
  -4   2  11        3.39        1.25      1.83 o 
  -3   2  11      132.66      147.42      8.88 o 
  -2   2  11       49.71       49.72      2.51 o 
  -1   2  11       64.22       57.14      4.38 o 
   0   2  11        6.39        7.05      0.93 o 
   1   2  11        9.42        8.48      1.22 o 
   2   2  11        2.68        2.02      2.56 o 
   3   2  11       25.86       21.08      2.86 o 
  -9   3  11       22.36       24.99      3.90 o 
  -8   3  11       13.53       16.31      2.29 o 
  -7   3  11        1.72        2.25      4.21 o 
  -6   3  11        0.04       -0.88      2.31 o 
  -5   3  11       59.50       52.15      2.59 o 
  -4   3  11       24.71       28.94      2.14 o 
  -3   3  11        4.21        5.30      1.63 o 
  -2   3  11       17.39       15.51      2.01 o 
  -1   3  11       12.44        9.45      1.24 o 
   0   3  11        2.22        2.23      0.89 o 
   1   3  11        0.67       -0.83      1.15 o 
   2   3  11       21.96       19.33      1.61 o 
   3   3  11        2.14        6.39      2.09 o 
  -8   4  11        0.15       -0.05      1.67 o 
  -7   4  11       18.70       21.50      2.07 o 
  -6   4  11        4.66        7.03      1.77 o 
  -5   4  11       45.46       42.82      2.65 o 
  -4   4  11       49.22       50.96      2.71 o 
  -3   4  11        5.69        5.88      1.59 o 
  -2   4  11        1.08        2.96      0.84 o 
  -1   4  11        9.58       13.96      1.15 o 
   0   4  11       14.70       12.76      1.07 o 
   1   4  11       25.64       27.73      1.72 o 
   2   4  11       23.20       16.35      4.67 o 
  -8   5  11       16.69       22.51      2.31 o 
  -7   5  11        1.04       -1.42      1.49 o 
  -6   5  11        0.03       -1.60      1.60 o 
  -5   5  11       40.73       49.93      3.80 o 
  -4   5  11        0.59        1.00      2.01 o 
  -3   5  11        1.59       -0.04      0.74 o 
  -2   5  11      125.65      129.61      4.50 o 
  -1   5  11       25.54       25.98      1.48 o 
   0   5  11       18.38       15.32      1.07 o 
   1   5  11        1.28        1.63      1.10 o 
   2   5  11       49.29       45.38      2.80 o 
  -8   6  11       35.57       40.45      3.23 o 
  -7   6  11        0.00        3.72      2.48 o 
  -6   6  11        5.73        9.36      3.15 o 
  -5   6  11       24.94       25.40      2.31 o 
  -4   6  11        2.22        0.50      1.93 o 
  -3   6  11        6.69        7.97      0.94 o 
  -2   6  11        7.25        8.99      2.50 o 
  -1   6  11      117.15      110.08      3.84 o 
   0   6  11        0.25        0.34      0.81 o 
   1   6  11       31.31       25.88      1.63 o 
   2   6  11        1.04       -0.81      1.31 o 
  -8   7  11        0.07        2.02      3.86 o 
  -7   7  11        0.97        4.84      2.34 o 
  -6   7  11        6.06        4.50      1.99 o 
  -5   7  11        4.60        6.70      1.58 o 
  -4   7  11       18.28       27.11      2.51 o 
  -3   7  11        0.14       -1.43      1.43 o 
  -2   7  11        0.16       -1.76      1.76 o 
  -1   7  11       73.82       63.96      8.18 o 
   0   7  11       44.92       50.21      2.80 o 
   1   7  11        5.23        9.23      1.25 o 
   2   7  11        3.14        5.23      1.37 o 
  -8   8  11        1.21       -0.01      1.69 o 
  -7   8  11        0.92       -0.68      1.76 o 
  -6   8  11        2.25        2.15      3.02 o 
  -5   8  11       20.25       30.47      5.99 o 
  -4   8  11       12.86        9.80      1.67 o 
  -3   8  11        0.38        0.31      1.29 o 
  -2   8  11       12.67       14.58      1.82 o 
  -1   8  11       62.79       69.00      3.41 o 
   0   8  11       12.33       13.59      1.46 o 
   1   8  11        3.82        4.18      1.36 o 
   2   8  11        0.02        0.13      1.92 o 
  -7   9  11        6.34        7.14      1.87 o 
  -6   9  11        0.29        1.38      2.72 o 
  -5   9  11        0.65        0.81      1.51 o 
  -4   9  11        7.26        7.54      1.48 o 
  -3   9  11        0.03       -1.39      1.39 o 
  -2   9  11        2.22        0.40      1.99 o 
  -1   9  11       34.86       29.16      2.07 o 
   0   9  11       31.75       26.98      2.09 o 
   1   9  11        1.27        1.24      2.28 o 
  -7  10  11        0.73        3.78      3.65 o 
  -6  10  11        0.25       -0.66      4.75 o 
  -5  10  11        7.16        7.30      2.07 o 
  -4  10  11       20.03       23.75      2.25 o 
  -3  10  11        9.90        9.87      3.87 o 
  -2  10  11        0.84        0.71      1.37 o 
  -1  10  11       12.37       11.36      2.11 o 
   0  10  11        2.88        4.00      1.22 o 
   1  10  11        1.95        2.18      2.12 o 
  -7  11  11        0.31        3.54      5.24 o 
  -6  11  11        0.31        0.91      3.01 o 
  -5  11  11       16.29       18.15      3.73 o 
  -4  11  11        0.60        2.41      4.44 o 
  -3  11  11        1.32       -0.68      1.39 o 
  -2  11  11       29.28       32.44      2.41 o 
  -1  11  11        0.27       -0.33      1.30 o 
   0  11  11        6.87        4.98      1.84 o 
   1  11  11        0.01        3.19      2.20 o 
  -6  12  11       15.78       14.97      2.49 o 
  -5  12  11        6.49        8.63      2.09 o 
  -4  12  11        3.83        3.34      3.25 o 
  -3  12  11        8.11       11.23      1.70 o 
  -2  12  11       16.02       16.02      1.90 o 
  -1  12  11       11.76        7.13      2.08 o 
   0  12  11        0.08       -1.86      2.37 o 
  -5  13  11       15.24       18.00      3.27 o 
  -4  13  11       20.68       27.30      2.34 o 
  -3  13  11        0.31        1.60      2.81 o 
  -2  13  11        8.30        6.03      1.62 o 
  -1  13  11        0.13       -0.23      1.45 o 
  -5  14  11        9.31       12.65      3.18 o 
  -4  14  11        1.27        0.86      1.47 o 
  -3  14  11        3.57        6.16      1.89 o 
  -2  14  11        0.54        0.29      2.30 o 
  -1  14  11        3.11        3.65      2.12 o 
  -8   0  12        4.63        8.58      3.58 o 
  -4   0  12       34.03       28.62      3.09 o 
  -2   0  12      201.35      227.64     12.97 o 
  -8   1  12        0.53        0.23      2.19 o 
  -7   1  12        0.04        1.18      2.43 o 
  -6   1  12        1.61        1.64      1.39 o 
  -5   1  12       18.77       22.54      2.40 o 
  -4   1  12       22.60       23.53      2.12 o 
  -3   1  12      203.95      216.71      8.82 o 
  -2   1  12       45.57       59.41      5.23 o 
  -1   1  12        0.11       -0.51      1.46 o 
   0   1  12        1.24        0.58      0.92 o 
   1   1  12        4.56        7.44      3.36 o 
  -8   2  12       42.16       50.40      3.46 o 
  -7   2  12        3.26        0.48      3.53 o 
  -6   2  12        2.61        4.44      1.53 o 
  -5   2  12        2.49        4.70      1.46 o 
  -4   2  12       58.97       45.91      3.34 o 
  -3   2  12       12.49       11.39      2.09 o 
  -2   2  12       11.28       11.99      1.65 o 
  -1   2  12        0.61        0.70      0.88 o 
   0   2  12        0.66        2.32      0.99 o 
   1   2  12        0.54        4.20      1.25 o 
  -8   3  12        0.05        0.01      1.94 o 
  -7   3  12        4.39        9.00      2.62 o 
  -6   3  12        0.02        3.06      1.91 o 
  -5   3  12        1.28        5.61      1.73 o 
  -4   3  12       14.57       16.27      2.27 o 
  -3   3  12        9.32        6.45      2.15 o 
  -2   3  12       70.90       62.18      3.52 o 
  -1   3  12        0.06       -0.54      0.86 o 
   0   3  12        4.60        4.77      1.06 o 
   1   3  12        0.38        0.37      3.49 o 
  -7   4  12        3.24       10.29      4.03 o 
  -6   4  12        0.01       -0.23      1.35 o 
  -5   4  12        0.66       -1.46      1.46 o 
  -4   4  12        8.60       12.86      2.70 o 
  -3   4  12       37.81       35.26      2.90 o 
  -2   4  12        6.25        4.16      1.88 o 
  -1   4  12       11.31       13.02      1.30 o 
   0   4  12        7.15        5.11      1.17 o 
   1   4  12        2.12        2.15      1.03 o 
  -7   5  12        3.30        2.87      1.72 o 
  -6   5  12        2.04        0.77      2.86 o 
  -5   5  12        8.38        2.93      1.58 o 
  -4   5  12        6.34        9.31      1.57 o 
  -3   5  12       29.46       27.64      2.36 o 
  -2   5  12        8.21       13.34      1.97 o 
  -1   5  12       18.67       19.64      1.90 o 
   0   5  12        7.24        5.74      1.28 o 
   1   5  12        1.37        2.38      2.85 o 
  -7   6  12        3.80        5.21      2.37 o 
  -6   6  12        3.27        3.57      1.67 o 
  -5   6  12       10.06       15.06      2.46 o 
  -4   6  12       15.29       18.24      2.03 o 
  -3   6  12       15.51       14.50      1.88 o 
  -2   6  12       20.09       30.03      3.84 o 
  -1   6  12       35.26       33.80      1.95 o 
   0   6  12        2.60        4.79      1.54 o 
   1   6  12        6.65        2.78      1.65 o 
  -7   7  12       22.84       17.42      2.37 o 
  -6   7  12        0.49       -0.28      1.60 o 
  -5   7  12       12.53       16.81      2.18 o 
  -4   7  12       10.32       11.31      2.01 o 
  -3   7  12        9.42        6.19      2.14 o 
  -2   7  12        8.96       15.40      2.57 o 
  -1   7  12        3.34        5.20      1.03 o 
   0   7  12        5.13        3.80      1.16 o 
  -6   8  12        1.57        3.15      1.52 o 
  -5   8  12        9.69       10.58      5.84 o 
  -4   8  12        0.58       -0.09      1.57 o 
  -3   8  12        0.43        2.30      1.36 o 
  -2   8  12        2.11        0.71      1.81 o 
  -1   8  12        0.00        1.69      0.98 o 
   0   8  12        0.24       -0.20      1.30 o 
  -6   9  12        8.21        9.88      3.65 o 
  -5   9  12       15.06        9.04      1.91 o 
  -4   9  12        1.85        1.80      1.57 o 
  -3   9  12        4.54        5.74      1.67 o 
  -2   9  12       10.13       12.28      1.80 o 
  -1   9  12        0.00        2.40      1.24 o 
   0   9  12        4.88        7.52      2.23 o 
  -5  10  12       75.49       85.15      8.24 o 
  -4  10  12        0.00        1.24      1.65 o 
  -3  10  12       17.87       23.32      3.15 o 
  -2  10  12        8.39        4.88      1.76 o 
  -1  10  12        0.16        0.51      1.49 o 
  -5  11  12        7.06       10.72      2.96 o 
  -4  11  12       19.58       19.95      1.98 o 
  -3  11  12        7.17        3.08      1.85 o 
  -2  11  12        1.03        3.09      1.55 o 
  -3   0  13       46.37       58.80      5.64 o 
  -6   1  13        0.20       -2.29      2.29 o 
  -5   1  13        0.85        0.02      1.53 o 
  -4   1  13        2.37       -0.36      2.14 o 
  -3   1  13       33.82       28.07      2.50 o 
  -2   1  13        7.10       12.14      2.87 o 
  -6   2  13        4.04        6.52      1.88 o 
  -5   2  13        3.35        3.77      1.74 o 
  -4   2  13        6.82       11.74      2.44 o 
  -3   2  13       58.97       46.51      4.70 o 
  -2   2  13        1.49        2.66      1.29 o 
  -1   2  13       38.08       39.62      4.06 o 
  -6   3  13        2.83        0.68      1.56 o 
  -5   3  13        0.18       -0.48      1.56 o 
  -4   3  13       45.93       38.63      3.87 o 
  -3   3  13       22.68       27.99      4.44 o 
  -2   3  13        3.78        1.71      1.58 o 
  -1   3  13       56.81       64.24      4.36 o 
  -6   4  13        1.51        3.39      1.93 o 
  -5   4  13        6.99        7.30      1.89 o 
  -4   4  13        9.64        7.87      2.82 o 
  -3   4  13        2.08        4.05      3.41 o 
  -2   4  13        2.30        2.38      1.88 o 
  -1   4  13        1.08       -0.09      1.44 o 
  -5   5  13        3.71        4.17      2.31 o 
  -4   5  13        6.76        1.99      2.51 o 
  -3   5  13        0.68        1.19      1.83 o 
  -2   5  13       18.79       17.18      2.58 o 
  -5   6  13        1.07        8.09      2.89 o 
  -4   6  13       50.70       65.03      5.47 o 
  -3   6  13        9.10        8.47      2.15 o 
  -2   6  13       12.28       11.06      2.26 o 
  -4   7  13        9.31        6.36      3.25 o 
  -3   7  13        4.82        4.22      3.98 o 
                                                 
